# Supplementary material for: Standardizing the factors used in wind farm site suitability models: A review
Source: Heliyon. 2023 Apr 29;9(5):e15903. doi: 10.1016/j.heliyon.2023.e15903 (PMC10165411; doi:10.1016/j.heliyon.2023.e15903)
Supplement: Multimedia component 1 [file mmc1.xlsx]

## Sheet: Sheet1
Article	Article Search Method	Year of Publication	Country of Origin (Region)	Onshore or Offshore	Modeling Approach (Ranking/Weighting Methods)	Basis for Factor Selection					Study Objective and Setting	Notes	Elevation							Slope							Ocean Depth							Distance to Water Bodies							Distance to Fault Lines							Natural Disaster Risk
						Previous Literature (Y/N)	Author Opinions (Y/N)	Expert Opinions (Y/N)	Local Geography and/or Legislation (Y/N)	Summarized in Table Form? (Y/N)			Y/N	File Type	Factor Type	Constraint Nature; Logic	Data Source	Classification	Combined Factors	Y/N	File Type	Factor Type	Constraint Nature; Logic	Data Source	Classification	Combined Factors	Y/N	File Type	Factor Type	Constraint Nature; Logic	Data Source	Classification	Combined Factors	Y/N	File Type	Factor Type	Constraint Nature; Logic	Data Source	Classification	Combined Factors	Y/N	File Type	Factor Type	Constraint Nature; Logic	Data Source	Classification	Combined Factors	Y/N	File Type
Adedeji et al (2021)	Web of Science Article Search	2021	South Africa (Eastern Cape Province)	Onshore	GIS-based Multi-Criteria Decision Analysis (AHP)	Y	N	N	N	Y	Application of MCDA and hybrid neurofuzzy modelling tool for site suitability of wind farm and resource variability forecast in the eastern cape province of South Africa.	Beyond site suitability, this study predicted wind resource variability of the potentially viable sites prior to development	Y	Unspecified	Evaluation (Magnitude)	>2000 meters; unspecified logic	National geospatial information	Technical	N/A	N	N/A	N/A	N/A	N/A	N/A	N/A	N	N/A	N/A	N/A	N/A	N/A	N/A	Y	Unspecified	Constraint	>1000 meters; unspecified logic	South Africa National Biodiversity Institute	Environment	Wetlands and waterbodies	N	N/A	N/A	N/A	N/A	N/A	N/A	N	N/A
Ajanaku et al (2021)	Web of Science Article Search	2021	United States (West Virginia)	Onshore	GIS-based Multi-Criteria Decision Analysis (AHP)	Y	N	Y	Y	Y	Determination of potentia locations for wind farms in the state of West Virginia, USA	In addition to MCDA AHP, this study study provides a modellingapproach that incorporates experts opinions of siting criteria in determining potential wind farm locations.	Y	Raster	Constraint	>2000 meters; previous literature	Unspecified	Technical	N/A	Y	Raster	Constraint	< 10%; previous literature	Unspecified	Technical	N/A	N	N/A	N/A	N/A	N/A	N/A	N/A	Y	Unspecified	Constraint	>2000 meters; previous literature	Unspecified	Environmental	Lakes and Rivers	N	N/A	N/A	N/A	N/A	N/A	N/A	N	N/A
Ali et al. (2017a)	Snowballing, from Rediske et al. (2021)	2017	Pakistan	Onshore	GIS-based Multi-Criteria Decision Analysis (AHP)	N	Y	N	N	Y	Determination of wind farm site suitability for four locations in different parts of Pakistan, weighing downloaded data for each factor using AHP.	Like other approaches that use AHP, the expert decision makers rank how important each factor is and criteria weights are subsequenly calculated and applied to the factor data.	N	N/A	N/A	N/A	N/A	N/A	N/A	N	N/A	N/A	N/A	N/A	N/A	N/A	N	N/A	N/A	N/A	N/A	N/A	N/A	N	N/A	N/A	N/A	N/A	N/A	N/A	N	N/A	N/A	N/A	N/A	N/A	N/A	N	N/A
Ali et al. (2017b)	Web of Science Article Search	2017	South Korea	Onshore	GIS-based Multi-Criteria Decision Analysis (Fuzzy AHP)	N	Y	N	N	N	Onshore wind farm locations are proposed by applying a GIS-MCDA model to South Korea. Restriction and siting criteria are distinguished explicitly.	Differences in expert opinions are accounted for by using a Fuzzy AHP (FAHP) approach to criteria weighting. No suggestion of factor proxies. Datasets are not disclosed but the factors appear to be derived from secondary data and not ranked opinions.	N	N/A	N/A	N/A	N/A	N/A	N/A	Y	Unspecified	Evaluation (Magnitude)	N/A	Unspecified	Not Classified	N/A	N	N/A	N/A	N/A	N/A	N/A	N/A	Y	Unspecified	Constraint	Prohibited over water bodies and wetlands.	Unspecified	Not Classified	"Wetlands, rivers, lakes, water reservoirs, and streams."	N	N/A	N/A	N/A	N/A	N/A	N/A	N	N/A
Ali et al. (2018)	Web of Science Article Search	2018	Thailand	Onshore	GIS-based Multi-Criteria Decision Analysis (AHP)	Y	N	Y	N	Y	Identifying ideal sites to locate utility scale wind farms in Songkhla, a province in Southern Thailand	MCDA and AHP were used to accesse various physiographic, environmnetal and economic siting criteria.	Y	Raster	Evaluation (Magnitude)	>200 meters; previous literature	Royal Thai Survey Department	Topographic	N/A	Y	Raster	Evaluation (Magnitude)	10 to 30%; unspecified logic	Royal Thai Survey Department	Topographic	N/A	N	N/A	N/A	N/A	N/A	N/A	N/A	N	N/A	N/A	N/A	N/A	N/A	N/A	N	N/A	N/A	N/A	N/A	N/A	N/A	N	N/A
Al-Yahyai et al. (2012)	Web of Science Article Search	2012	Oman	Onshore	GIS-based Multi-Criteria Decision Analysis (AHP; OWA)	Y	Y	N	N	N	Determination of suitable wind farm siting for Oman	This study applied MCDA approach using Analytical Hierarchy Process with Ordered Weigh Averaging function to derive wind farm land suitability index.	N	N/A	N/A	N/A	N/A	N/A	N/A	Y	Raster (DEM)	Evaluation (Magnitude)	N/A	Oman Digital Elevation Model	Economic	N/A	N	N/A	N/A	N/A	N/A	N/A	N/A	N	N/A	N/A	N/A	N/A	N/A	N/A	N	N/A	N/A	N/A	N/A	N/A	N/A	N	N/A
Amjad et al (2021)	Web of Science Article Search	2021	Ghana	Onshore	GIS-based Multi-Criteria Decision Analysis (AHP)	N	Y	Y	N	Y	Identifying and site contour optimization of wind farms in the context of transmission expansion planning for the republic of Ghana.	This methodology provides decisional flexibility in identifying clusters of the minimum required size, unlike the traditional approach.	N	N/A	N/A	N/A	N/A	N/A	N/A	Y	Unspecified	Unspecified	>7%; previous literature	Unspecified	Unspecified	N/A	N	N/A	N/A	N/A	N/A	N/A	N/A	N	N/A	N/A	N/A	N/A	N/A	N/A	N	N/A	N/A	N/A	N/A	N/A	N/A	N	N/A
Aras et al. (2004)	Snowballing, from Rediske et al. (2021)	2004	Turkey (Eskişehir)	Onshore	Non-GIS-based Multi-Criteria Decision Analysis (AHP)	N	N	Y	N	N	An application of AHP to determine the best location for a small wind farm on a Turkish university campus.	This study is an early example of applying MCDA-AHP to wind farm site suitability studies. Factor values are derived from expert opinions rather than a downloadable data source.	N	N/A	N/A	N/A	N/A	N/A	N/A	Y	Unspecified	Unspecified	N/A	Expert Opinion	Topography	Slope is implied from "Structure of the region" and "Natural Barrier".	N	N/A	N/A	N/A	N/A	N/A	N/A	N	N/A	N/A	N/A	N/A	N/A	N/A	N	N/A	N/A	N/A	N/A	N/A	N/A	N	N/A
Ari and Gencer (2019a)	Snowballing, from Rediske et al. (2021)	2019	Turkey	Onshore	GIS-based Multi-Criteria Decision Analysis (AHP-SMAA)	Y	N	Y	N	N	Contrasting how wind farm site suitability model outputs change with and without decision maker preference (with and without AHP).	Short list of factors applied to 6 regions of Turkey. Deterministic (AHP) and Stochastic (SMAA) weighting schemes were contrasted.	Y	Raster	Constraint	>1500-2000 meters; previous literature	Google Earth and ArcGIS contour line maps.	Not Classified	N/A	Y	Raster	Constraint	>20%; previous literature	Turkey's General Commands Map and Google Earth	Not Classified	N/A	N	N/A	N/A	N/A	N/A	N/A	N/A	N	N/A	N/A	N/A	N/A	N/A	N/A	N	N/A	N/A	N/A	N/A	N/A	N/A	N	N/A
Ari and Gencer (2019b)	Snowballing, from Rediske et al. (2021)	2019	Turkey	Onshore	Mixed Integer Linear Programming	N	Y	N	N	N	Where do wind farms have to be located in order to maximize their power generation, based on siting conditions and available turbine brands?	Restriction criteria are only a small part of this model, and not all are specified. The larger model component is maximizing power production within the areas that pass these criteria.	N	N/A	N/A	N/A	N/A	N/A	N/A	N	N/A	N/A	N/A	N/A	N/A	N/A	N	N/A	N/A	N/A	N/A	N/A	N/A	N	N/A	N/A	N/A	N/A	N/A	N/A	N	N/A	N/A	N/A	N/A	N/A	N/A	N	N/A
Aydin et al. (2010)	Snowballing, from Shao et al. (2020)	2010	Turkey (Southwest)	Onshore	GIS-based Multi-Criteria Decision Analysis (Fuzzy Objectives and OWA).	Y	N	N	Y	Y	Turkey's western provinces are assessed for their potential for onshore wind farm development, based on their environmental feasibility.	Pairwise comparison is not used to produce criteria weights, rather fuzzy logic is applied to the restriction criteria (e.g., different distances from roads are tried) and the effects on site suitability are modeled. Factors are weighted for importance using OWA. Datasets are not disclosed.	N	N/A	N/A	N/A	N/A	N/A	N/A	N	N/A	N/A	N/A	N/A	N/A	N/A	N	N/A	N/A	N/A	N/A	N/A	N/A	Y	Unspecified	Constraint	>300 meters; previous literature	Unspecified	Environmental Objectives	"Acceptable in terms of natural reserves", combined with ecologically sensitive/valuable areas.	N	N/A	N/A	N/A	N/A	N/A	N/A	N	N/A
Aydin et al (2013)	Snowballing, from Shao et al. (2020)	2013	Turkey (western)	Onshore	GIS-based Multi-Criteria Decision Analysis (Fuzzy Objectives and OWA).	Y	N	N	Y	Y	Turkey's western provinces are assessed for their potential for onshore wind farm development, based on their environmental, and economic limitations.	The environmental and economic feasibility and objectives were identified through a comprehensive literature review and expert opinions and weight determined through a fuzzy decision making procedure that uses weighted algorithm for aggregating multiple objectives.	N	N/A	N/A	N/A	N/A	N/A	N/A	Y	Unspecified	Constraint	>10%; previous literature	Unspecified	Economic objectives	N/A	N	N/A	N/A	N/A	N/A	N/A	N/A	N	N/A	N/A	N/A	N/A	N/A	N/A	N	N/A	N/A	N/A	N/A	N/A	N/A	N	N/A
Ayodele et al. (2018a)	Web of Science Article Search	2018	Nigeria	Onshore	GIS-based Multi-Criteria Decision Analysis (Integer Type-2 Fuzzy AHP)	Y	N	Y	N	Y	Determination of ideal locations for constructing wind farms in Nigeria based on multiple criteria, against a backdrop of growing clean energy demand in the country.	The opinions of five experts were used to assign weights to each siting criterion, using a variant of AHP. Physical factors proxy non-physical ones in this study (e.g. urban area proximity as a proxy for noise/visual pollution).	Y	Raster	Evaluation (Magnitude)	>2000 meters; unspecified logic	USGS Earth Explorer, Digital Elevation Model	Economic/Technical	N/A	Y	Raster	Evaluation (Magnitude)	>15%; unspecified logic	USGS Earth Explorer, Digital Elevation Model	Economic/Technical	N/A	N	N/A	N/A	N/A	N/A	N/A	N/A	Y	Vector (Line Shapefile)	Constraint	>200 meters; high construction costs and potential waterway obstruction.	UN Office for the Coordination of Humanitarian Affairs	Environmental/Social	Rivers and Water Courses	N	N/A	N/A	N/A	N/A	N/A	N/A	N	N/A
Ayodele et al. (2018b)	Snowballing, from Shao et al. (2020)	2018	Nigeria	Onshore	GIS-based Multi-Criteria Decision Analysis (Integer Type-2 Fuzzy AHP)	Y	N	Y	N	Y	Wind farm site suitability was assessed for the entire country of Nigeria, using a large collection of physical factors. This is a data article rather than a research article.	The Fuzzy AHP approach used in this study accounts for subjectivity in the expert opinions of each siting factor's importance, as opposed to regular AHP. Some factors are used to both exclude and evaluate locations, some just to exclude. Dataset sources are clarified.	Y	Raster	Evaluation (Magnitude)	>2000 meters; unspecified logic	USGS Earth Explorer, Digital Elevation Model	Not Classified	N/A	Y	Raster	Evaluation (Magnitude)	>15%; unspecified logic	USGS Earth Explorer, Digital Elevation Model	Not Classified	N/A	N	N/A	N/A	N/A	N/A	N/A	N/A	Y	Vector (Line Shapefile)	Constraint	>200 meters; unspecified logic	UN Office for the Coordination of Humanitarian Affairs	Not Classified	"River lines"	N	N/A	N/A	N/A	N/A	N/A	N/A	N	N/A
Azadeh et al. (2011)	Snowballing, from Rediske et al. (2021)	2011	Iran	Onshore	Data Envelopment Analysis	y	N	N	N	N	Identifying the most important factors that influence wind farm siting decisions in 25 cities across Iran.	The DEA model is hierarchical, such that level 1 factors focus on best regions within cities, and level 2 factors for determining the priority of cities.	Y	Unspecified	Constraint	Unspecified	Unspecified	Geographical/Technical	N/A	Y	Unspecified	Constraint	Unspecified	Unspecified	Geographical/Technical	N/A	N	N/A	N/A	N/A	N/A	N/A	N/A	N	N/A	N/A	N/A	N/A	N/A	N/A	N	N/A	N/A	N/A	N/A	N/A	N/A	Y	Unspecified
Azadeh et al. (2014)	Snowballing, from Shao et al. (2020)	2014	Iran	Onshore	Data Envelopment Analysis	y	N	N	N	N	The most suitable cities for constructing a wind farm in Iran are identified. Unlike Azadeh et al. (2011), proximity to consumers is included in this study, and was found to be an important factor.	Datasets are not disclosed, though each factor is informed by secondary data and expert opinions. The DEA output is verified using PCA and numerical taxonomy. Like Azadeh et al. (2011), factors are divided up hierarchically by best city area and then ranked based on suitability.	Y	Unspecified	Constraint	Unspecified	Unspecified	Not Classified	"Quantity of proper topographical areas"	Y	Unspecified	Constraint	Unspecified	Unspecified	Not Classified	"Quantity of proper topographical areas"	N	N/A	N/A	N/A	N/A	N/A	N/A	N	N/A	N/A	N/A	N/A	N/A	N/A	N	N/A	N/A	N/A	N/A	N/A	N/A	Y	Unspecified
Azizi et al. (2014)	Web of Science Article Search	2014	Iran (Ardabil Province)	Onshore	GIS-based Multi-Criteria Decision Analysis (ANP-DEMATEL)	Y	N	Y	Y	Y	Identification of potential places to construct wind farms in Iran's Ardabil province.	The model uses siting factors as buffers (restriction), and for assessment of proximity and magnitude by computing weights with ANP; rasterizes factors.	Y	Raster	Evaluation (Magnitude)	N/A	National Cartographic Center of Iran's Topographic Maps.	Environmental	N/A	Y	Raster	Evaluation (Magnitude)	N/A	National Cartographic Center of Iran's Topographic Maps.	Environmental	N/A	N	N/A	N/A	N/A	N/A	N/A	N/A	Y	Raster	Evaluation (Proximity)	>400 meters; previous literature and local knowledge.	National Cartographic Center of Iran's Topographic Maps.	Environmental	Nearest rivers only.	Y	Raster	Evaluation (Proximity)	N/A	National Cartographic Center of Iran's Geological Map.	Environmental	N/A	N	N/A
Baban and Parry (2001)	Snowballing, from Shao et al. (2020)	2001	United Kingdom (Lancashire)	Onshore	GIS-based Weighted Overlay (Author-Defined)	N	N	Y	Y	Y	Wind farm site suitability in Northwest England is assessed by using a simple set of constraint factors in a GIS weighted overlay.	A very early study of this kind. Siting factors are assumed to be of equal weight, but also of weights judged by the authors. Factors are selected based on questionnaire responses, and datasets are disclosed. Economic factors are represented using physical data (distance to roads/grid).	N	N/A	N/A	N/A	N/A	N/A	N/A	Y	Raster	Constraint	>10%; unspecified logic	Bartholomew and Son Maps (Bartmap)	Physical	N/A	N	N/A	N/A	N/A	N/A	N/A	N/A	Y	Raster	Constraint	>400 meters; unspecified logic	Bartholomew and Son Maps (Bartmap)	Environmental	N/A	N	N/A	N/A	N/A	N/A	N/A	N/A	N	N/A
Barzehkar et al. (2021)	Web of Science Article Search	2021	Iran (Isfahan Province)	Onshore	GIS-based Multi-Criteria Decision Analysis (AHP)	Y	N	Y	N	Y	Wind and solar farm site suitability are assessed in a region of Central Iran, using a host of social, economic, and environmental criteria.	Fuzzy logic is employed to reduce subjectivity in the solicitation of expert opinions for AHP. Data sources for each of the siting criteria are provided, to which the criteria weights are applied. Physical factors like distance from roads are used to represent economic criteria.	N	N/A	N/A	N/A	N/A	N/A	N/A	Y	Unspecified	Evaluation (Magnitude)	>5%; previous literature	Isfahan Province Management and Planning Organization, DEM	Environmental	N/A	N	N/A	N/A	N/A	N/A	N/A	N/A	Y	Unspecified	Evaluation (Proximity)	>500 meters; minimization of flood risk, Nait Mensour et al. (2019).	Isfahan Province Management and Planning Organization	Environmental	"Distance from rivers"	Y	Unspecified	Evaluation (Proximity)	>500 meters; damage risk from active fault lines, previous literature	Isfahan Province Management and Planning Organization	Environmental	N/A	Y	Unspecified
Baseer et al. (2017)	Web of Science Article Search	2017	Saudi Arabia	Onshore	GIS-based Multi-Criteria Decision Analysis (AHP)	Y	N	N	N	Y	Identifying wind farm site suitability using multi-criteria decision analysis in the entire Saudi Arabia Kingdom	This paper used information from previous literature to develop criteria and deployed AHP to assign appropriate weights to the criteria according to relative criteria.	N	N/A	N/A	N/A	N/A	N/A	N/A	N	N/A	N/A	N/A	N/A	N/A	N/A	N	N/A	N/A	N/A	N/A	N/A	N/A	N	N/A	N/A	N/A	N/A	N/A	N/A	N	N/A	N/A	N/A	N/A	N/A	N/A	N	N/A
Bili and Vagiona (2018)	Web of Science Article Search	2018	Greece (Island of Andros)	Onshore	GIS-based Multi-Criteria Decision Analysis (AHP)	Y	Y	N	N	Y	Determining and eveluating the suitability of areas for sitting wind farms	In addition to AHP, pairwise comparism is also used in determing the weightings by a group of experts.	N	N/A	N/A	N/A	N/A	N/A	N/A	N	N/A	N/A	N/A	N/A	N/A	N/A	N	N/A	N/A	N/A	N/A	N/A	N/A	Y	Unspecified	Constraint	>400 meters; previous literature	Unspecified	Water Bodies	N/A	N	N/A	N/A	N/A	N/A	N/A	N/A	N	N/A
Bina et al. (2018)	Snowballing, from Rediske et al. (2021)	2018	Iran (Northwest)	Onshore	GIS-based Multi-Criteria Decision Analysis (None)	Y	N	N	N	Y	Cost of wind energy generation; carbon dioxide emission reductions.	Infrastructural and environmental factors used to define restricted areas; suitability is Boolean for all factors but wind speed.	Y	Raster	Constraint	>2000 meters; Lower wind speeds, transportation logistics, previous literature	An unspecified DEM	Geographical	N/A	Y	Raster	Constraint	>15°; construction logistics, previous literature	An unspecified DEM	Geographical	N/A	N	N/A	N/A	N/A	N/A	N/A	N/A	Y	Vector (Line Shapefile)	Constraint	>500 meters (rivers). >1000 meters (lakes and wetlands); previous literature	Unspecified	Environmental	Distance to Rivers, Lakes, and Wetlands	N	N/A	N/A	N/A	N/A	N/A	N/A	N	N/A
Chaouachi et al (2017)	Snowballing, from Shao et al. (2020)	2017	Baltic States	Offshore	GIS-based Multi-Criteria Decision Analysis (AHP)	Y	N	N	N	Y	Site selection of approach for offshore wind site assessment using multi-criteria decision analysis in Baltic states.	MCDA was used for the site assessment and AHP was applied for decision making. For each country, factors such as market design, regulatory aspects or renewable energy integration targets were considered.	N	N/A	N/A	N/A	N/A	N/A	N/A	N	N/A	N/A	N/A	N/A	N/A	N/A	Y	Unspecified	Constraint	>60 meters; unspecified logic	ETOPO1 Digital model by National Oceanic and Atmospheric Administration (NOAA).	Characteristics of the Region	N/A	N	N/A	N/A	N/A	N/A	N/A	N/A	N	N/A	N/A	N/A	N/A	N/A	N/A	N	N/A
Cradden et al. (2016)	Snowballing, from Shao et al. (2020)	2016	Europe (Offshore)	Offshore	GIS-based Multi-Criteria Decision Analysis (User-Defined)	Y	N	Y	N	Y	Co-location of offshore wind and wave energy generation projects is assessed using GIS, using a fairly simple set of site selection criteria.	Siting criteria are not classified as social/economic/environmental/etc. Weights for siting criteria are incorporated into the GIS model's user input, rather than prescribing an AHP or equivalent weighting scheme. Data sources are given in the appendix, and logic for siting criteria in the main text.	N	N/A	N/A	N/A	N/A	N/A	N/A	N	N/A	N/A	N/A	N/A	N/A	N/A	Y	Raster	Evaluation (Magnitude)	>250 meters; aspirational limit based on current technology, and previous literature	NOAA's ETOPO1 global relief model.	Not Classified	N/A	N	N/A	N/A	N/A	N/A	N/A	N/A	N	N/A	N/A	N/A	N/A	N/A	N/A	N	N/A
Cunden et al (2020)	Web of Science Article Search	2020	Mauritius	Onshore	GIS-based Multi-Criteria Decision Analysis (AHP)	Y	N	N	N	Y	Analyzed multiple constraints that affect the sitting of wind farms in Mauritius	MCDA and AHP were used to quantify, analyze and weigh the suitable sites across different regions. Nine constraints were developed	Y	Raster	Evaluation (Magnitude)	<800 meters; highest elevation in the area	Ministry of Housing and Lands	Topography	N/A	Y	Raster	Constraint	>10° ; previous literature	Unspecified	Topography	N/A	N	N/A	N/A	N/A	N/A	N/A	N/A	N	N/A	N/A	N/A	N/A	N/A	N/A	N	N/A	N/A	N/A	N/A	N/A	N/A	N	N/A
Değirmenci et al. (2018)	Web of Science Article Search	2018	Turkey	Onshore	GIS-based Multi-Criteria Decision Analysis (AHP)	Y	N	N	Y	Y	Assessment of the environmental impacts that could result from wind farm installation across Turkey.	Expert opinions informed the weights applied to each siting criterion (AHP approach). Some economic datasets are included to represent economic factors (e.g., land cost), and other economic factors are proxied (e.g., use of terrain complexity and road proximity).	Y	Vector (Polygon Shapefile)	Constraint	>1500 meters; unspecified logic	CGIAR Consortium for Spatial Information: SRTM 90 meters Digital Elevation Database.	Political Concern	N/A	N	N/A	N/A	N/A	N/A	N/A	N/A	N	N/A	N/A	N/A	N/A	N/A	N/A	N	N/A	N/A	N/A	N/A	N/A	N/A	Y	Vector (Line Shapefile)	Constraint	>150 meters; previous literature	Kandilli Observatory and Earthquake Institute	Political Concern	N/A	N	N/A
Deveci et al. (2021)	Web of Science Article Search	2021	Turkey (Aegean Sea)	Offshore	Non-GIS-based Multi-Criteria Decision Analysis (BWM; MARCOS)	Y	N	Y	N	Y	Four candidate sites in the Aegean Sea are assessed for the offshore wind farm siting potential, employing a large number of physical and non-physical siting criteria.	Expert opinions inform the relative importance of each siting criterion, hence the ease of including non-physical factors without proxies. Datasets are used to inform factors like wind speed, and to exclude candidate sites from consideration. BWM assigns weights, and MARCOS ranks alternatives.	N	N/A	N/A	N/A	N/A	N/A	N/A	N	N/A	N/A	N/A	N/A	N/A	N/A	Y	Unspecified	Unspecified	N/A	Expert Opinion	Characteristics of the Region	N/A	N	N/A	N/A	N/A	N/A	N/A	N/A	N	N/A	N/A	N/A	N/A	N/A	N/A	Y	Unspecified
Díaz-Cuevas (2018)	Snowballing, from Rediske et al. (2021)	2018	Spain (Andalusia)	Onshore	GIS-based Multi-Criteria Decision Analysis (AHP)	Y	N	N	Y	Y	Identification of the most promising places to build wind farms in Southern Spain, based on different levels of exclusion criteria.	Areas unsuitable for wind farm development were excluded, then those that are suitable were ranked with the expert opinions of 5 criteria.	Y	Unspecified	Constraint	>1300 meters; existing wind farms. >1500-2000 meters; previous literature	Andalusia's Institute of Statistics and Cartography, and Andalusia's Environmental Information Network.	Not Classified	N/A	Y	Unspecified	Constraint	>32%;existing wind farms. >10-30%; previous literature	Andalusia's Institute of Statistics and Cartography, and Andalusia's Environmental Information Network; Expert Opinion for AHP.	Not Classified	N/A	N	N/A	N/A	N/A	N/A	N/A	N/A	Y	Unspecified	Constraint	>100 meters; existing wind farms. >50 to >3000 meters; previous literature	Andalusia's Institute of Statistics and Cartography, and Andalusia's Environmental Information Network.	Not Classified	Distance to Rivers, Lagoons, and Wetlands.	Y	Unspecified	Constraint	>100 meters; existing wind farms. >200-500 meters; previous literature	Andalusia's Institute of Statistics and Cartography, and Andalusia's Environmental Information Network.	Not Classified	N/A	N	N/A
Díaz-Cuevas et al. (2021)	Web of Science Article Search	2021	Algeria	Onshore	GIS-based Multi-Criteria Decision Analysis (AHP)	Y	N	N	N	Y	Assisting the planning process for future wind/solar farm locations across Algeria.	Expert opinions were used to weight each siting criterion (AHP approach), applied to collected secondary data. Exclusion of certain siting factors is explained, and data sources are made explicit. All proximity or magnitude factors.	Y	Raster	Evaluation (Magnitude)	>1500 meters; Díaz-Cuevas (2018)	Digital elevation model of NASA Shuttle Radar Topographic Mission (SRTM).	Economic	Grouped with Slope under "Orography"	Y	Raster	Evaluation (Magnitude)	>30%; previous literature	Digital elevation model of NASA Shuttle Radar Topographic Mission (SRTM).	Economic	Grouped with Elevation under "Orography"	N	N/A	N/A	N/A	N/A	N/A	N/A	Y	Vector (Polygon Shapefile)	Evaluation (Proximity)	>50 meters; previous literature	Global Lakes and Water Database	Environmental/Economic	"Rivers, bodies of water".	N	N/A	N/A	N/A	N/A	N/A	N/A	N	N/A
Eichhorn et al. (2017)	Snowballing, from Shao et al. (2020)	2017	Germany (Northeast)	Onshore	GIS-based Multi-Criteria Decision Analysis (None)	N	Y	N	N	Y	Different combinations of siting criteria, both alone and together, are used to project possible locations for future wind farm construction in Northeast Germany.	Data sources are explicitly detailed, although siting factors are not classified. The multi-criteria modeling weighted all factors equally, no attempt at a prescribed weighting scheme was made. Siting was assessed based on minimal allocation, environmental protection, and human wellbeing.	N	N/A	N/A	N/A	N/A	N/A	N/A	N	N/A	N/A	N/A	N/A	N/A	N/A	N	N/A	N/A	N/A	N/A	N/A	N/A	N	N/A	N/A	N/A	N/A	N/A	N/A	N	N/A	N/A	N/A	N/A	N/A	N/A	N	N/A
Elkadeem et al. (2021)	Web of Science Article Search	2021	Kenya	Onshore	GIS-based Multi-Criteria Decision Analysis (BWM-TOPSIS-VIKOR)	Y	N	Y	N	Y	Developing a systematic and conceptual decision-making framework for site suitability and optional design of hybrid renewable energy systems (HRES) in a regional scale in Kenya.	MCDA was combined with best worst method decision-making approach to spatially investigate the potential sites of these energy system. this paper also looked at solar in addition to wind energy systems.	Y	Raster	Evaluation (Magnitude)	>2500 meters; previous literature	CGIAR Consortium for Spatial Information: SRTM 90 meters Digital Elevation Database.	Orography	N/A	Y	Raster	Evaluation (Magnitude)	>15%; previous literature	https://srtm.csi.cgiar.org/	Orography	N/A	N	N/A	N/A	N/A	N/A	N/A	N/A	Y	Vector map	Constraint	>500 meters; previous literature	https://www.diva-gis.org/	Location	Inland water bodies	N	N/A	N/A	N/A	N/A	N/A	N/A	N	N/A
Eroglu (2021)	Web of Science Article Search	2021	Turkey (Gümüşhane)	Onshore	GIS-based Multi-Criteria Decision Analysis (Fuzzy AHP)	Y	N	Y	N	Y	Identifying most suitable places for wind farm power plants by using geographic information systems and the fuzzy anlytical hierarchy process (FAHP).	GIS-FAHP model was developed with criteria relevant to wind power plants. these criteria were developed in support with expert opinion.	N	N/A	N/A	N/A	N/A	N/A	N/A	Y	Unspecified	Maginitude	>20° ; previous literature	Unspecified	Economic	N/A	N	N/A	N/A	N/A	N/A	N/A	N/A	Y	Unspecified	Constraint	>5 kilometers; unspecified logic	Unspecified	Environment	Wetland	N	N/A	N/A	N/A	N/A	N/A	N/A	N	N/A
Fetanat and Khorasaninejad (2015)	Snowballing, from Rediske et al. (2021)	2015	Iran (Persian Gulf)	Offshore	Non-GIS-based Multi-Criteria Decision Analysis (AHP-DEMATEL-ELECTRE)	Y	N	N	N	N	Several weighting methods are compared in their suggestions of the most suitable locations for building wind farms in the Persian Gulf, based on expert opinions	The weighting methods enlisted were applied to ranked opinions of experts, rather than downloaded datasets.	N	N/A	N/A	N/A	N/A	N/A	N/A	N	N/A	N/A	N/A	N/A	N/A	N/A	Y	Unspecified	Unspecified	N/A	Expert Opinion	Depth and Height	N/A	N	N/A	N/A	N/A	N/A	N/A	N/A	N	N/A	N/A	N/A	N/A	N/A	N/A	N	N/A
Gamboa and Munda (2007)	Snowballing, from Shao et al. (2020)	2007	Spain (Catalonia)	Onshore	Non-GIS-based Multi-Criteria Decision Analysis (None)	N	Y	N	Y	Y	Candidate sites for wind farm installation in a region of Catalonia are assessed based on their potential positive and negative social impacts. A socially geared MCDA is employed.	Intent is to capture governmental, activist, and local support/resistance to the proposed project, and to minimize it by comparing candidate locations. Social and economic factors are represented quantitatively, and most dataset sources are not disclosed. Condorcet method is used to rank the sites.	N	N/A	N/A	N/A	N/A	N/A	N/A	N	N/A	N/A	N/A	N/A	N/A	N/A	N	N/A	N/A	N/A	N/A	N/A	N/A	N	N/A	N/A	N/A	N/A	N/A	N/A	N	N/A	N/A	N/A	N/A	N/A	N/A	N	N/A
Genç et al. (2021)	Web of Science Article Search	2021	Turkey (Terretorial Waters)	Offshore	GIS-based Multi-Criteria Decision Analysis (None)	Y	N	N	N	Y	Potential for offshore wind farm siting is assessed in the waters that surround Turkey.	Siting criteria were not weighted using AHP or anything similar, due to the lack of existing offshore wind projects in Turkey. References are provided for buffer distances, and datasets are disclosed. Physical properties like distance from tourist regions represent non-physical factors.	N	N/A	N/A	N/A	N/A	N/A	N/A	N	N/A	N/A	N/A	N/A	N/A	N/A	Y	Raster	Evaluation (Magnitude)	>50 meters; too deep for easy construction, Kim et al. (2013)	EMODnet Bathymetry	Technical	N/A	N	N/A	N/A	N/A	N/A	N/A	N/A	Y	Vector (Line Shapefile)	Constraint	>500 meters; risk of damage by earthquakes, Colak et al. (2020)	General Directorate of Mineral Research and Exploration	Environmental	N/A	N	N/A
Gharaibeh et al. (2021)	Web of Science Article Search	2021	Jordan	Onshore	GIS-based Multi-Criteria Decision Analysis (AHP)	Y	N	N	N	Y	Wind farm site suitability for the entire country of Jordan was assessed, using a broad selection of physical siting criteria. Discussed in the context of economic feasibility.	Social (e.g., distance to urban areas) and economic (e.g., distance to roads/airports) are proxied by physical factors in this model. AHP is used to weight the siting criteria, though details about expert opinions and matrix construction are not given. Data sources are given for each factor.	N	N/A	N/A	N/A	N/A	N/A	N/A	Y	Raster	Evaluation (Magnitude)	>15° ; unspecified logic	Alaska Satellite Facility DEM	Not Classified	N/A	N	N/A	N/A	N/A	N/A	N/A	N/A	Y	Vector (Polygon Shapefile)	Constraint	>1000 meters; unspecified logic	Royal Jordanian Geographic Center	Not Classified	Unspecified beyond "water bodies", part of Land Use/Land Cover	Y	Raster	Evaluation (Magnitude)	Peak ground acceleration above 0.6g; Jaradat et al. (2008).	Jaradat et al. (2008)	Not Classified	N/A	N	N/A
Gigović et al. (2017)	Web of Science Article Search	2017	Serbia (Vojvodina)	Onshore	GIS-based Multi-Criteria Decision Analysis (DEMATEL-ANP; MABAC)	Y	N	Y	N	Y	A hybrid model that overlays, ranks, and weights siting criteria separately is enlisted to identify the most suitable sites for constructing wind farms in Northern Serbia.	Data sources are disclosed, and factors are ranked as either social, economic, or environmental. The DEMATEL-ANP component is used to weight siting criteria, and then the MABAC component to rank them, both of which solicit expert opinions.	N	N/A	N/A	N/A	N/A	N/A	N/A	Y	Raster	Evaluation (Magnitude)	>7%; minimizes costs of construction and maintenance if slopes are less steep.	Digital Terrain Model (DMT 25) - Belgrade	Economic	N/A	N	N/A	N/A	N/A	N/A	N/A	N/A	Y	Raster	Constraint	Prohibited over "wet areas and bodies of water".	CORINE Land Cover 2006 Raster Data	Environmental	Part of the broader "Land use" factor.	N	N/A	N/A	N/A	N/A	N/A	N/A	N	N/A
Gkeka-Serpetsidaki and Tsoutsos (2022)	Web of Science Article Search	2022	Greece (Crete)	Offshore	GIS-based Multi-Criteria Decision Analysis (AHP)	Y	N	N	N	Y	A large number of exclusion and evaluation criteria were applied to determine suitable places for offshore wind farm construction around the island of Crete.	Questionnaires were sent out to experts from multiple sectors to inform the AHP ranking of the siting criteria. Data sources have been disclosed. Physical factors entirely represented by economic factors, e.g., wind resources, water depth, distance to shoreline.	N	N/A	N/A	N/A	N/A	N/A	N/A	N	N/A	N/A	N/A	N/A	N/A	N/A	Y	Raster	Evaluation (Magnitude)	>100 meters; technology is underdeveloped for turbines in water this deep.	Hellenic Navy Hydrographic Service	Technical/Economic	N/A	N	N/A	N/A	N/A	N/A	N/A	N/A	N	N/A	N/A	N/A	N/A	N/A	N/A	N	N/A
Gorsevski et al. (2013)	Web of Science Article Search	2013	United States (Ohio)	Onshore	GIS-based Multiple Criteria Evaluation (Weighted Linear Combinations)	N	Y	N	N	N	Geospatial environmental and economic data were given to non-experts to assess differences in wind farm site suitability decisions they each made.	Although not referred to as GIS-MCDA, this study's procedure of overlaying datasets and weighting them is a similar process overall. Economic factors are proxied with transmission line/city proximity, soils, and population density.	N	N/A	N/A	N/A	N/A	N/A	N/A	N	N/A	N/A	N/A	N/A	N/A	N/A	N	N/A	N/A	N/A	N/A	N/A	N/A	Y	Raster	Constraint	Prohibited over open water and in wetlands.	MRLC Land Cover Data	Environmental	Part of the broader "Land use" factor.	N	N/A	N/A	N/A	N/A	N/A	N/A	N	N/A
Guo et al. (2020)	Snowballing, from Rediske et al. (2021)	2020	China (Shanxi Province)	Onshore	GIS-based Least Cost Distance/Path	Y	N	N	N	N	What sort of effect could wind farm installation have on the length and formation of ecological corridors?	Intent is to compute National Difference Vegetation Index from satellite images, to see how wind farms have affected free movement of migrating animals.	N	N/A	N/A	N/A	N/A	N/A	N/A	Y	Raster	Evaluation (Magnitude)	N/A	Global Digital Elevation Model, via the Geospatial Data Cloud.	Not Classified	N/A	N	N/A	N/A	N/A	N/A	N/A	N/A	N	N/A	N/A	N/A	N/A	N/A	N/A	N	N/A	N/A	N/A	N/A	N/A	N/A	N	N/A
Hanssen et al. (2018)	Snowballing, from Rediske et al. (2021)	2018	Norway (Fosen Peninsula)	Onshore	GIS-based Multi-Criteria Decision Analysis (AHP; OWA)	Y	N	N	N	Y	Determining whether proposed wind farm projects in Central Norway have in fact been proposed in suitable locations.	This study also considered optimal routing for power lines, as well as optimal siting for wind farms, using a Least Cost Path algorithm within the GIS-MCDA.	N	N/A	N/A	N/A	N/A	N/A	N/A	Y	Unspecified	Constraint	>20%; unspecified logic	Unspecified	Technological	N/A	N	N/A	N/A	N/A	N/A	N/A	N/A	N	N/A	N/A	N/A	N/A	N/A	N/A	N	N/A	N/A	N/A	N/A	N/A	N/A	N	N/A
Hofer et al. (2016)	Web of Science Article Search	2016	Germany (Städteregion Aachen)	Onshore	GIS-based Multi-Criteria Decision Analysis (AHP)	Y	N	N	Y	Y	Improving the siting assessment of wind farm in Aechen, Germany by providing a holistic multi-criteria decisions	In addition to GIS-AHP approach, local experts and stakeholders were asked to pairwise compare the incorporated criteria in order to derive the relative importance of each criterion.	N	N/A	N/A	N/A	N/A	N/A	N/A	Y	Unspecified	Constraint	>30%; unspecified logic	Unspecified	Slope of Terrain	N/A	N	N/A	N/A	N/A	N/A	N/A	N/A	Y	Unspecified	Constraint	>50 meters	Unspecified	Environment	N/A	N	N/A	N/A	N/A	N/A	N/A	N/A	N	N/A
Huang et al. (2022)	Web of Science Article Search	2022	China (Liaoning Province)	Offshore	GIS-based Multi-Criteria Decision Analysis (Fuzzy AHP)	Y	N	N	N	Y	Potential offshore wind farm loctions in Liaoning Province, China are identified, with a specific focus on minimizing conflict with other marine activities.	The model's siting criteria reflect the desire to minimize this marine activity conflict. Some of the collected data are given references. Physical factors are used here to represent potential for socio-economic issues.	N	N/A	N/A	N/A	N/A	N/A	N/A	N	N/A	N/A	N/A	N/A	N/A	N/A	Y	Interpolated Data Points	Evaluation (Magnitude)	>10 meters; protection of coastal environment. >60 meters; unspecifiedl logic	Chinese National Marine Environmental Monitoring Center	Not Classified	N/A	N	N/A	N/A	N/A	N/A	N/A	N/A	N	N/A	N/A	N/A	N/A	N/A	N/A	N	N/A
Jahangiri et al. (2016)	Snowballing, from Rediske et al. (2021)	2016	Middle East (Jordan, UAE, Iran, Bahrain, Turkey, Syria, Iraq, Saudi Arabia, Oman, Cyprus, Qatar, Kuwait, Lebanon, Egypt, Yemen)	Onshore	GIS-based Boolean Logic Model	N	Y	N	Y	N	Potential locations for a hybrid wind-solar farm site across the Middle East are identified, based on wind speed and radiation observations.	This model is entirely entirely based on collected observations that are fully-disclosed, rather than expert opinions or anything proprietary. However, only the resource itself is considered.	N	N/A	N/A	N/A	N/A	N/A	N/A	N	N/A	N/A	N/A	N/A	N/A	N/A	N	N/A	N/A	N/A	N/A	N/A	N/A	N	N/A	N/A	N/A	N/A	N/A	N/A	N	N/A	N/A	N/A	N/A	N/A	N/A	N	N/A
Jangid et al. (2016)	Snowballing, from Shao et al. (2020)	2016	India (Jodhphur District)	Onshore	GIS-based Multi-Criteria Decision Analysis (AHP)	Y	N	N	N	N	A model with a fairly small number of siting factors is used to judge the most suitable locations in Jodhpur, India for installing wind farms.	AHP with expert opinions are used to weight the model's siting criteria. Datasets are disclosed, though the siting factors are not classified. Suitable zones for generating wind energy are presented on both a monthly average and annual average basis.	N	N/A	N/A	N/A	N/A	N/A	N/A	Y	Raster	Evaluation (Magnitude)	>35%; previous literature	NASA's Shuttle Radar Topography Mission, DEM	Not Classified	N/A	N	N/A	N/A	N/A	N/A	N/A	N/A	N	N/A	N/A	N/A	N/A	N/A	N/A	N	N/A	N/A	N/A	N/A	N/A	N/A	N	N/A
Janke (2010)	Snowballing, from Shao et al. (2020)	2010	United States (Colorado)	Onshore	GIS-based Multi-Criteria Decision Analysis (None)	N	Y	N	N	Y	Identifying landcover that are affiliated with high wind potential and areas suitable for the developement of wind farm in Colorado.	The model is solely based on multi-criteria GIS modelling techniques and each weight was assigned weights based on their relative importance to one another.	N	N/A	N/A	N/A	N/A	N/A	N/A	N	N/A	N/A	N/A	N/A	N/A	N/A	N	N/A	N/A	N/A	N/A	N/A	N/A	N	N/A	N/A	N/A	N/A	N/A	N/A	N	N/A	N/A	N/A	N/A	N/A	N/A	N	N/A
Jun et al. (2014)	Snowballing, from Rediske et al. (2021)	2014	China	Onshore	Non-GIS-based Multi-Criteria Decision Analysis (ELECTRE-II)	Y	N	N	N	Y	A ranking is performed of 7 potential wind farm locations in China, with the ranking performed based on performance according to 13 siting criteria.	This approach is explicitly non-spatial, instead the data relating to each factor are inserted into ELECTRE-II's equation set. Suitability criteria are human-focused more so than natural.	N	N/A	N/A	N/A	N/A	N/A	N/A	N	N/A	N/A	N/A	N/A	N/A	N/A	N	N/A	N/A	N/A	N/A	N/A	N/A	N	N/A	N/A	N/A	N/A	N/A	N/A	N	N/A	N/A	N/A	N/A	N/A	N/A	N	N/A
Kabak and Taşkinoz (2020)	Snowballing, from Rediske et al. (2021)	2020	Turkey (Konya Province)	Onshore	GIS-based Multi-Criteria Decision Analysis (None)	Y	N	N	N	Y	Considertion of wind farm sites that are both physically suitable and economically viable.	The GIS-MCDA approach was combined with a cost minimization model, a focus on infrastructural, environmental, and economic factors.	Y	Unspecified	Constraint	>1500 meters; Turkish Wind Energy Atlas	Unspecified	Not Classified	N/A	Y	Unspecified	Constraint	>10%; Turkish Wind Energy Atlas	Unspecified	Not Classified	N/A	N	N/A	N/A	N/A	N/A	N/A	N/A	Y	Unspecified	Constraint	>5000 meters; previous literature	Unspecified	Environmental	Unspecified	Y	Unspecified	Constraint	>400 meters; previous literature	Unspecified	Environmental	N/A	N	N/A
Kamdar et al. (2021)	Web of Science Article Search	2021	Thailand (Southeast)	Onshore	Wind Atlas Analysis and Application Program (WAsP)	N	Y	N	N	Y	A wind resource assessment model, supplemented by levelized cost of electricity calculations, is used to identify the most suitable provinces in Thailand for building new wind farms.	This study focuses on the economic and environmental aspects of selecting wind farm sites, and uses the spatial unit of entire provinces rather than point or cell locations. The WAsP model is informed primarily by terrain conditions and collected wind speed data.	Y	Raster	Evaluation (Magnitude)	N/A	Global Wind Atlas DEM	Not Classified	Combined with surface roughness.	Y	Unspecified	Evaluation (Magnitude)	N/A	Unspecified	Not Classified	Combination of "Sheltering Obstacles", "Terrain Classification", and "Height Contour Lines".	N	N/A	N/A	N/A	N/A	N/A	N/A	N	N/A	N/A	N/A	N/A	N/A	N/A	N	N/A	N/A	N/A	N/A	N/A	N/A	N	N/A
Kaya and Kahraman (2010)	Snowballing, from Shao et al. (2020)	2010	Turkey (Istanbul)	Onshore	Non-GIS-based Multi-Criteria Decision Analysis (Fuzzy AHP; VIKOR)	Y	N	N	N	Y	The city of Istanbul in Turkey has been assessed for potential renewable energy project construction, based on the weighting and expert opinions of various siting criteria.	Being an early example of applying AHP to wind farm siting decisions, expert opinions are used as the primary decision tool, rather than secondary datasets, hence non-physical factors like job creation are more easily represented.	N	N/A	N/A	N/A	N/A	N/A	N/A	N	N/A	N/A	N/A	N/A	N/A	N/A	N	N/A	N/A	N/A	N/A	N/A	N/A	N	N/A	N/A	N/A	N/A	N/A	N/A	N	N/A	N/A	N/A	N/A	N/A	N/A	N	N/A
Kazak et al. (2017)	Snowballing, from Rediske et al. (2021)	2017	Poland (Wrocław)	Onshore	GIS-based Multi-Criteria Decision Analysis (None)	N	Y	N	N	Y	Assessment of wind farm siting potential based on social, economic, and environmental factors.	This model's creators prescribe the relative importance of each factor without a weighting technique, with economic suitability inferred based on land features.	Y	Raster	Evaluation (Magnitude)	N/A	Unspecified	Economic	Economic suitability inferred from Altitude and Elevation.	N	N/A	N/A	N/A	N/A	N/A	N/A	N	N/A	N/A	N/A	N/A	N/A	N/A	N	N/A	N/A	N/A	N/A	N/A	N/A	N	N/A	N/A	N/A	N/A	N/A	N/A	Y	Raster
Kim et al. (2013)	Snowballing, from Rediske et al. (2021)	2013	South Korea (Korean Peninsula)	Offshore	Benefit-Cost Analysis Equations	N	Y	N	N	Y	Economic evaluation of potential sites for offshore wind farm construction in the South Korean Peninsula.	Offshore wind farm siting factors were inserted into empirical equations proposed by previous literature Applied to candidate sites.	N	N/A	N/A	N/A	N/A	N/A	N/A	N	N/A	N/A	N/A	N/A	N/A	N/A	Y	Raster	Evaluation (Magnitude)	>20 meters; logistics of constructing wind turbines in deep water cheaply.	Unspecified.	Sea State	N/A	N	N/A	N/A	N/A	N/A	N/A	N/A	N	N/A	N/A	N/A	N/A	N/A	N/A	Y	Unspecified
Koc et al. (2019)	Snowballing, from Rediske et al. (2021)	2019	Turkey (Igdir Province)	Onshore	GIS-based Multi-Criteria Decision Analysis (AHP)	Y	N	N	N	Y	Identification of the most suitable locations for installing both wind and solar farms in Turkey's Igdir Province.	Relative importance of factors determined using AHP, and eligibility based on each factor scored qualitatively from 1 to 4. No factors serve as restriction criteria.	Y	Raster	Evaluation (Magnitude)	N/A	Turkey's General Commands Map.	Not Classified	N/A	Y	Raster	Evaluation (Magnitude)	N/A	Turkey's General Commands Map.	Not Classified	N/A	N	N/A	N/A	N/A	N/A	N/A	N/A	Y	Raster	Evaluation (Magnitude, Ordinal)	N/A	Turkey's General Directorate of Nature Conservation and National Parks.	Not Classified	Unspecified water bodies.	N	N/A	N/A	N/A	N/A	N/A	N/A	N	N/A
Konstantinos et al. (2019)	Web of Science Article Search	2019	Greece (Eastern Macedonia and Thrace)	Onshore	GIS-based Multi-Criteria Decision Analysis (AHP; TOPSIS)	Y	N	N	N	Y	This wind farm site suitability model, applied to Northeastern Greece, seeks to suggest wind farm locations that are not only physically viable but also socially acceptable.	The AHP method is used to apply criteria weights (based on expert opinions) to each of 5 physical siting criteria; datasets are specified for some factors. TOPSIS was applied to rank the siting options based on factors that account for social acceptability.	N	N/A	N/A	N/A	N/A	N/A	N/A	Y	Unspecified	Evaluation (Magnitude)	>20%; rules set by the Greek Ministry of Environment Planning and Public Works.	An unspecified slope map.	Not Classified	N/A	N	N/A	N/A	N/A	N/A	N/A	N/A	N	N/A	N/A	N/A	N/A	N/A	N/A	N	N/A	N/A	N/A	N/A	N/A	N/A	N	N/A
Latinopoulos and Kechagia (2015)	Web of Science Article Search	2015	Greece (Western Macedonia)	Onshore	GIS-based Multi-Criteria Decision Analysis (Equal)	Y	N	N	N	Y	Multiple scenarios of factor importance are employed to determine the most suitable locatiosn for constructing wind farms in Greece's Western Macedonia region.	Factors that constrain and evaluate potential wind farm siting locations are employed and delineated explicitly. Distances from land features are used as proxies for social (tourism facilities) and economic (road network) factors.	N	N/A	N/A	N/A	N/A	N/A	N/A	Y	Raster	Evaluation (Magnitude)	>25%; previous literature, particularly Baltas and Dervos (2012)	GEODATA.gov.gr	Technical/Economic	N/A	N	N/A	N/A	N/A	N/A	N/A	N/A	N	N/A	N/A	N/A	N/A	N/A	N/A	N	N/A	N/A	N/A	N/A	N/A	N/A	N	N/A
Lee et al. (2009)	Snowballing, from Shao et al. (2020)	2009	China	Onshore	Non-GIS-based Multi-Criteria Decision Analysis (AHP)	Y	Y	N	N	Y	Analytic Hierarchy Process is enlisted to weight and rank five candidate wind farm sites by their suitability, based on the opinions of experts.	The first study that enlisted AHP to weight wind farm siting criteria and rank the site alternatives based on this process. Siting criteria data were based entirely on expert opinion, rather than applying criteria weights to secondary datasets. Focus on technical and economic factors.	Y	Unspecified	Unspecified	N/A	Expert opinion.	Site Advantage	N/A	N	N/A	N/A	N/A	N/A	N/A	N/A	N	N/A	N/A	N/A	N/A	N/A	N/A	N	N/A	N/A	N/A	N/A	N/A	N/A	N	N/A	N/A	N/A	N/A	N/A	N/A	N	N/A
Li (2018)	Web of Science Article Search	2018	China (Liaoning Province)	Onshore	GIS-based Multi-Criteria Decision Analysis (AHP; OWA)	Y	N	N	N	Y	Evaluation method based on Ordered Weighted Average and GIS to evaluate the suitability of the developemnt of wind energy resources.	AHP and Fuzzy quantification method were used to determine the criterion weights.	Y	Raster	Unspecified	Unspecified	United States Geological Survey, 2015	Ecological	N/A	Y	Raster	Unspecified	Unspecified	United States Geological Survey, 2015	Ecological	N/A	N	N/A	N/A	N/A	N/A	N/A	N/A	Y	Unspecified	Unspecified	Unspecified	Liaoning Statistics Bureau 2016	Ecological	N/A	N	N/A	N/A	N/A	N/A	N/A	N/A	N	N/A
Li et al. (2020)	Web of Science Article Search	2020	China (Wafangdian)	Onshore	GIS-based Multi-Criteria Decision Analysis (Fuzzy AHP; VIKOR)	N	Y	N	N	Y	Potential wind farm siting locations are assessed in the Wafangdian region of China, based on expert opinions regarding siting criteria.	FAHP accounted for subjectivity in the criteria weighting process, and fuzzy VIKOR for subjectivity in the ranking of site locations. Siting criteria were based on expert opinions, not outside datasets, except for the climate model data used to evaluate sustainability of suitable sites.	N	N/A	N/A	N/A	N/A	N/A	N/A	Y	Unspecified	Unspecified	N/A	Expert opinion	Geographical	N/A	N	N/A	N/A	N/A	N/A	N/A	N/A	N	N/A	N/A	N/A	N/A	N/A	N/A	N	N/A	N/A	N/A	N/A	N/A	N/A	N	N/A
Mahdy and Bahaj (2018)	Snowballing, from Shao et al. (2020)	2018	Egypt (Offshore)	Offshore	GIS-based Multi-Criteria Decision Analysis (Fuzzy AHP)	Y	N	N	N	Y	The waters surrounding Egypt are assessed for their offshore wind energy development potential, in support of the country's interest in offshore wind expansion.	Dataset sources are provided, though factors are not classified. AHP is used to perform pairwise comparisons and then assign weights to the siting criteria. Some factors are used solely for restriction, others for evaluation (magnitude and proximity). All factors represent physical properties.	N	N/A	N/A	N/A	N/A	N/A	N/A	N	N/A	N/A	N/A	N/A	N/A	N/A	Y	Raster	Evaluation (Magnitude)	>5 meters and >60 meters; existing Egyptian law.	British Oceanographic Data Centre	Not Classified	N/A	N	N/A	N/A	N/A	N/A	N/A	N/A	N	N/A	N/A	N/A	N/A	N/A	N/A	N	N/A
Mann et al. (2012)	Snowballing, from Shao et al. (2020)	2012	United States (Iowa)	Onshore	Logistic Regression	N	Y	N	N	Y	A predictive logistic regression model is built and used to predict the likeliest places for future wind farm development in Iowa.	32 variables were used in the model and were applied to grid cells that both do and do not currently contain wind turbines (as of 2012), the former for calibration and the latter for validation. Used to create a map of likely wind farm construction locations. Datasets are disclosed and are mostly physical.	N	N/A	N/A	N/A	N/A	N/A	N/A	N	N/A	N/A	N/A	N/A	N/A	N/A	N	N/A	N/A	N/A	N/A	N/A	N/A	Y	Raster	Probabilistic	N/A	Iowa Geospatial Data (formerly Iowa Department of Land Resources)	Not Classified	Effect on probability due to "Land cover" being water.	N	N/A	N/A	N/A	N/A	N/A	N/A	N	N/A
Mekonnen and Gorsevski (2015)	Web of Science Article Search	2015	United States (Lake Erie, Ohio)	Offshore	Participatory GIS-based Multi-Criteria Decision Analysis (User-Defined)	Y	N	N	N	N	A prototype tool that allows users to rank candidate sites for offshore wind farm development is put forward in this article. The tool makes use of multiple physical wind farm siting factors.	The weighting scheme applied to the siting factors is defined by the tool user, rather than using AHP or an equivalent technique. Dataset sources are disclosed, and the offshore siting factors are not explicitly classified. No factors are used exclusively as constraints.	N	N/A	N/A	N/A	N/A	N/A	N/A	N	N/A	N/A	N/A	N/A	N/A	N/A	N	N/A	N/A	N/A	N/A	N/A	N/A	N	N/A	N/A	N/A	N/A	N/A	N/A	N	N/A	N/A	N/A	N/A	N/A	N/A	N	N/A
Mokarram et al. (2022)	Web of Science Article Search	2022	Iran (South-Central)	Onshore	GIS-based Multi-Criteria Decision Analysis (Fuzzy ANP; OWA)	N	Y	N	N	Y	Candidate locations for building a wind farm in South-Central Iran are proposed, in the specific context of minimizing environmental pollution and human health impacts.	Appropriate weights for siting criteria were obtained by using (and contrasting) the AHP and ANP methods, and specific risk scenarios by performing Ordinary Weighted Averaing (OWA) on them. Datasets are disclosed, though all factors are physical and none are classified.	Y	Raster	Evaluation (Magnitude)	>1500 meters; unspecified logic	USGS Earth Explorer, Digital Elevation Model	Not Classified	N/A	Y	Raster	Evaluation (Magnitude)	>30%; unspecified logic	USGS Earth Explorer, Digital Elevation Model	Not Classified	N/A	N	N/A	N/A	N/A	N/A	N/A	N/A	Y	Raster	Evaluation (Proximity)	>500 meters; unspecified logic	Fars Jihad Agricultural Organization	Not Classified	"Distance to stream"	Y	Raster	Evaluation (Proximity)	>500 meters; unspecified logic	Fars Jihad Agricultural Organization	Not Classified	N/A	N	N/A
Mostafaeipour et al. (2019)	Snowballing, from Rediske et al. (2021)	2019	Iran (East Azerbaijan)	Onshore	Data Envelopment Analysis	N	Y	N	N	Y	Determination of how suitable five specific cities in Iran are for wind farm development.	This is a non-spatial approach to wind farm site suitability analysis, considering the suitability of five cities in terms of environment and economics.	N	N/A	N/A	N/A	N/A	N/A	N/A	Y	Unspecified	Evaluation (Magnitude)	Unspecified	Unspecified	Not Classified	N/A	N	N/A	N/A	N/A	N/A	N/A	N/A	N	N/A	N/A	N/A	N/A	N/A	N/A	N	N/A	N/A	N/A	N/A	N/A	N/A	Y	Unspecified
Mukhamediev et al. (2019)	Snowballing, from Rediske et al. (2021)	2019	Kazakhstan	Onshore	GIS-based Multi-Criteria Decision Analysis (Fuzzy AHP; Bayesian)	N	Y	N	N	N	Assessment of wind and solar farm site suitability.	Positive and negative siting factors were ranked and modeled separately, then aggregated probabilistically using Bayesian logic	N	N/A	N/A	N/A	N/A	N/A	N/A	N	N/A	N/A	N/A	N/A	N/A	N/A	N	N/A	N/A	N/A	N/A	N/A	N/A	Y	Line (River/Lake), Point (Reservoir), and Polygon (Glacier) Shapefiles	Evaluation (Proximity)	N/A	OpenStreetMap	Not Classified	Rivers, Lakes, Glaciers, and Reservoirs	N	N/A	N/A	N/A	N/A	N/A	N/A	N	N/A
Noorollahi et al. (2016)	Web of Science Article Search	2016	Iran (Markazi Province)	Onshore	GIS -based Multi-Criteria Decision Analysis (Author-Defined)	Y	N	N	N	Y	A multitude of siting criteria are used to restrict and evaluate Iran's Markazi province for potential wind farm construction, with a focus on technical, economic, and environmental standards.	Environmental and physiographic criteria are used to constrain (Boolean logic) where wind farms can be sited, and techno-economic criteria evaluate those that are left. Dataset sources are not specified, and the weighting scheme for the evaluation criteria are decided upon by the authors.	Y	Raster	Constraint	>2000 meters; previous literature	An unspecified DEM	Physiographic	N/A	Y	Raster	Constraint	>15%; previous literature	An unspecified DEM	Physiographic	N/A	N	N/A	N/A	N/A	N/A	N/A	N/A	Y	Unspecified	Constraint	>500 meters (rivers) and >1000 meters (lakes and other water bodies); previous literature	Unspecified	Environmental	N/A	Y	Unspecified	Constraint	>500 meters; previous literature	Unspecified	Environmental	N/A	N	N/A
Ouammi et al. (2010)	Snowballing, from Rediske et al. (2021)	2010	Morocco	Onshore	Weibull and Artificial Neural Networks	N	Y	N	N	N	A simple model that simulates physical potential to generate wind energy, maximize profits, and mitigate carbon emissions is applied across Morocco.	The model accounts for a small number of environmental factors, and does not seek to identify suitable sites based on restricted land use, rather simply energy generation potential.	Y	Raster	Evaluation (Magnitude)	N/A	US Geological Survey's GTOPO30 DEM product.	Not Classified	N/A	N	N/A	N/A	N/A	N/A	N/A	N/A	N	N/A	N/A	N/A	N/A	N/A	N/A	N	N/A	N/A	N/A	N/A	N/A	N/A	N	N/A	N/A	N/A	N/A	N/A	N/A	N	N/A
Ouammi et al. (2012)	Snowballing, from Rediske et al. (2021)	2012	Italy (Savona District)	Onshore	GIS-based Multi-Criteria Decision Analysis (None)	N	Y	N	N	N	Installation of small-scale wind farms in complex terrain based on environmental factors.	Model is branded as an Environmental Decision Support System (EDSS) for small-scale projects.	N	N/A	N/A	N/A	N/A	N/A	N/A	Y	Unspecified	Constraint	>10%; transportation logistics.	Unspecified	Not Classified	N/A	N	N/A	N/A	N/A	N/A	N/A	N/A	N	N/A	N/A	N/A	N/A	N/A	N/A	N	N/A	N/A	N/A	N/A	N/A	N/A	N	N/A
Ouammi et al. (2019)	Snowballing, from Rediske et al. (2021)	2019	Unspecified (Model Framework)	Onshore	Non-GIS-based Multi-Criteria Decision Analysis (None)	N	Y	N	N	N	Assessing the net present value of hypothetical wind farm projects based on siting constraints and wind power performance equations.	Modeling approach is explicitly non-spatial, and lays out a hypothetical framework for assessing wind farm site suitability.	N	N/A	N/A	N/A	N/A	N/A	N/A	Y	Unspecified	Constraint	Unspecified	Unspecified	Not Classified	N/A	N	N/A	N/A	N/A	N/A	N/A	N/A	N	N/A	N/A	N/A	N/A	N/A	N/A	N	N/A	N/A	N/A	N/A	N/A	N/A	N	N/A
Pambudi and Nananukul (2019)	Snowballing, from Rediske et al. (2021)	2019	Indonesia	Onshore	Data Envelopment Analysis (PCA)	Y	Y	N	N	Y	Determining which districts (level 1) and provinces (level 2) of Indonesia are most suitable for wind farm development, ranked by importance using PCA.	Questionnaires were distributed to experts to determine district and province level importance of siting factors. Factors were selected based on those for which corroborating data were available.	N	N/A	N/A	N/A	N/A	N/A	N/A	N	N/A	N/A	N/A	N/A	N/A	N/A	N	N/A	N/A	N/A	N/A	N/A	N/A	N	N/A	N/A	N/A	N/A	N/A	N/A	N	N/A	N/A	N/A	N/A	N/A	N/A	Y	Unspecified
Pamučar et al. (2017)	Web of Science Article Search	2017	Serbia (Vojvodina)	Onshore	GIS-based Multi-Criteria Decision Analysis (BWM; MAIRCA)	Y	Y	Y	Y	Y	Wind farm site suitability is assessed in the Vojvodina region of Serbia, but using a Best-Worst Method to produce criteria weights based on expert opinions.	Siting factors are not explicitly classified, but dataset sources have been specified. The BWM is used to construct criteria weights (as an alternative to AHP), and the MAIRCA method is used to rank sites from most to least suitable (as an alternative to TOPSIS).	N	N/A	N/A	N/A	N/A	N/A	N/A	Y	Raster	Evaluation (Magnitude)	>7%; unspecified logic	Military Geographical Institute of Belgrade; Digital Terrain Model DMT	Not Classified	N/A	N	N/A	N/A	N/A	N/A	N/A	N/A	Y	Raster	Constraint	Prohibited within water areas.	CORINE Land Cover 2006 Raster Data	Not Classified	Unspecified beyond "aquatic areas". Within broader "Land Use" factor.	N	N/A	N/A	N/A	N/A	N/A	N/A	N	N/A
Passoni et al. (2017)	Web of Science Article Search	2017	Croatia	Onshore	GIS-based Correlation Analysis	Y	N	N	N	N	A simple correlation and regression model is used to determine how similar the effects of environmental factors on wolf reproduction sites and wind farm sites are in Croatia.	This paper is a retroactive analysis of existing wind farms, rather than assessing the suitability of potential wind farms. However, the principle of assessing wind farm site suitability using secondary environmental datasets remains the same.	Y	Raster	Evaluation (Magnitude)	N/A	State Geodetic Administration of the Republic of Croatia, DEM	Not Classified	N/A	Y	Raster	Evaluation (Magnitude)	N/A	Derived from Elevation DEM	Not Classified	N/A	N	N/A	N/A	N/A	N/A	N/A	N/A	N	N/A	N/A	N/A	N/A	N/A	N/A	N	N/A	N/A	N/A	N/A	N/A	N/A	N	N/A
Petrov and Wessling (2014)	Web of Science Article Search	2014	United States (Iowa)	Onshore	Machine Learning Algorithm	Y	N	N	N	Y	Existing wind farm locations and environmental factors are used to predict suitability of potential wind farm locations in Iowa, using two different machine learning algorithms.	All factors are rasterized to a common resolution before their inclusion in the model. Physical factors are used to represent non-physical factors, e.g., population density as a proxy for visual impact.	Y	Raster	Evaluation (Magnitude)	No constraint, purpose is to assess variable contribution.	Iowa Department of Natural Resources, elevation DEM.	Environmental	N/A	Y	Raster	Evaluation (Magnitude)	No constraint, purpose is to assess variable contribution.	Iowa Department of Natural Resources, elevation DEM.	Environmental	N/A	N	N/A	N/A	N/A	N/A	N/A	N/A	Y	Vector (Polygon Shapefile)	Evaluation (Proximity)	No constraint, purpose is to assess variable contribution.	Iowa Department of Resources, land cover shapefiles.	Environmental	Water is part of the broader "Land Cover" factor.	N	N/A	N/A	N/A	N/A	N/A	N/A	N	N/A
Pojadas and Abundo (2021)	Web of Science Article Search	2021	Philippines (Bohol Province)	Onshore	GIS-based Multi-Criteria Decision Analysis (None)	N	Y	N	N	Y	Assessed the adequacy of domestic renewable energy resources of Bohol province to reach RE target by estimating potential of wind using spatio-temporal datasets.	This paper also assess solar, biomass and hydropower renewable energy. it also evaluate the province's base RE share to assess the extent to which the technical potential can improve its RE penetration in four distict and imported enrgy generation scenerios.	Y	Raster	Evaluation (Magnitude)	500 m or above	Unspecified	Not Classified	N/A	Y	Raster	Evaluation (Magnitude)	>18%; unspecified logic	Unspecified	Unspecified	N/A	N	N/A	N/A	N/A	N/A	N/A	N/A	Y	Unspecified	Constraint	>100 meters from the waterbodies; unspecified logic	Unspecified	Unspecified	N/A	Y	Unspecified	Constraint	>1000 meters; unspecified logic	Unspecified	Unspecified	N/A	N	N/A
Qolipour et al. (2016)	Snowballing, from Shao et al. (2020)	2016	Iran (Ardabil Province)	Onshore	Data Envelopment Analysis (Balanced Scorecard; Game Theory)	N	Y	N	N	N	The feasibility of constructing household-scale wind turbines in Iran's Ardabil Province is assessed, based on a very simple set of criteria.	Energy production, finances, and environmental pollution potential are modeled subsequently in a non-geospatial manner, with the six areas of the province ranked for suitability as a result. The model relies on raw wind speed data collected from each study area.	N	N/A	N/A	N/A	N/A	N/A	N/A	N	N/A	N/A	N/A	N/A	N/A	N/A	N	N/A	N/A	N/A	N/A	N/A	N/A	N	N/A	N/A	N/A	N/A	N/A	N/A	N	N/A	N/A	N/A	N/A	N/A	N/A	N	N/A
Ramı́rez-Rosado et al. (2008)	Snowballing, from Shao et al. (2020)	2008	Spain (La Rioja)	Onshore	GIS-based Multi-Criteria Decision Analysis (AHP)	N	Y	N	N	N	Maps of tolerance for wind farm siting in Spain's La Rioja region are created, based on environmental and economic concerns separately, branded as a decision support system.	The study only implies that AHP's use weight siting, perhaps due to being an early application of the technique for wind farm siting. Dataset sources are not specified. Factors are organized into two groups, those prioritized by economic concerns, and environmental concerns in the second group.	N	N/A	N/A	N/A	N/A	N/A	N/A	Y	Raster	Evaluation (Magnitude)	N/A	An unspecified DEM.	Economic	"Orography".	N	N/A	N/A	N/A	N/A	N/A	N/A	N	N/A	N/A	N/A	N/A	N/A	N/A	N	N/A	N/A	N/A	N/A	N/A	N/A	N	N/A
Rehman et al. (2019)	Snowballing, from Rediske et al. (2021)	2019	Saudi Arabia	Onshore	Non-GIS-based Multi-Criteria Decision Analysis (PROMETHEE)	N	Y	N	N	N	Selecting five locations for new wind farms in Saudi Arabia using both qualitative and quantitative siting criteria, and comparing their relative suitability.	The siting criteria are assigned values based on expert opinions of their relative importance; inclusion of qualitative factors would otherwise be difficult.	N	N/A	N/A	N/A	N/A	N/A	N/A	N	N/A	N/A	N/A	N/A	N/A	N/A	N	N/A	N/A	N/A	N/A	N/A	N/A	N	N/A	N/A	N/A	N/A	N/A	N/A	N	N/A	N/A	N/A	N/A	N/A	N/A	Y	Unspecified
Rehman et al. (2020a)	Web of Science Article Search	2020	Saudi Arabia	Onshore	GIS-based Multi-Criteria Decision Analysis (None)	Y	N	N	N	Y	Developed a GIS MCDA model to select suitable wind farm sites across four regions in Saudi Arabia.	Though this study stated that the sitting factors was considered based on ecological, environmental and socio-economic factors, there was actually little or no attention to socio-polical factors. Also, most of the economic factors are infrastructural	N	N/A	N/A	N/A	N/A	N/A	N/A	Y	Raster	Constraint	< 15% ; previous literature	Unspecified	Geographic	Areas with a slope greater than 15%	N	N/A	N/A	N/A	N/A	N/A	N/A	Y	Vector (Shapefile)	Constraint	>1000 meters; previous literature	Unspecified	Ecological	Distance from lakes, rivers and springs	N	N/A	N/A	N/A	N/A	N/A	N/A	N	N/A
Rehman et al. (2020b)	Web of Science Article Search	2020	Saudi Arabia (Hijaz Region)	Onshore	GIS-based Multi-Criteria Decision Analysis plus Micrositing (None)	Y	N	N	N	Y	Multi-Criteria Decision Analysis is implemented to macrosite a single wind farm in this region of Saudi Arabia, followed by a micrositing approach to site the farm in a cost-effective manner.	All of the siting criteria applied in this model act as Booleans ("Restriction" factor type). Dataset sources are not disclosed for any of the macrositing factors other than wind speed, which was derived from interpolated weather station data. No AHP weighting scheme was used.	N	N/A	N/A	N/A	N/A	N/A	N/A	Y	Unspecified	Constraint	>15%; installation and maintenance access, previous literature	Unspecified	Geographic	N/A	N	N/A	N/A	N/A	N/A	N/A	N/A	Y	Unspecified	Constraint	>1000 meters; previous literature	Unspecified	Ecologic	Distance from lakes, rivers and springs	N	N/A	N/A	N/A	N/A	N/A	N/A	N	N/A
Rezaei et al (2018)	Snowballing, from Shao et al. (2020)	2018	Iran (Fars)	Onshore	GIS-based Multi-Criteria Decision Analysis (Fuzzy TOPSIS)	N	Y	N	N	Y	Determining the best location for the construction of a wind hybrid plants in Iran.	The assigning criteria weight and data analysis/ ranking are performed with the fuzzy TOPSIS. MCDA methods including AHP PAC and DEA were used for the sensitivity analysis and verifying the obtained results.	N	N/A	N/A	N/A	N/A	N/A	N/A	Y	Unspecified	Constraint	The higher the value of the slope, the more suitable the area.	Unspecified	Geological	N/A	N	N/A	N/A	N/A	N/A	N/A	N/A	N	N/A	N/A	N/A	N/A	N/A	N/A	N	N/A	N/A	N/A	N/A	N/A	N/A	Y	Unspecified
Rezaei-Shouroki et al. (2017)	Snowballing, from Shao et al. (2020)	2017	Iran (Fars Province)	Onshore	Data Envelopment Analysis (Fuzzy AHP/TOPSIS)	N	Y	N	N	N	Ranking cities in Iran's Fars province from most to least suitable for wind farm development, in the context of using the wind farm to produce usable hydrogen fuel.	Data Envelopment Analysis was used to weight and rank the candidate cities based on the selected siting criteria, which was then validated using fuzzy AHP and fuzzy TOPSIS. Dataset sources are clarified and no attempt is made to represent non-physical criteria using physical factor data.	N	N/A	N/A	N/A	N/A	N/A	N/A	Y	Unspecified	Constraint	Unsuitable on land that is insufficiently flat or smooth; unspecified logic	Aerial photographs of Fars province and expert opinions.	Not Classified	N/A	N	N/A	N/A	N/A	N/A	N/A	N/A	N	N/A	N/A	N/A	N/A	N/A	N/A	N	N/A	N/A	N/A	N/A	N/A	N/A	Y	Unspecified
Rodman and Meentemeyer (2006)	Snowballing, from Shao et al. (2020)	2006	United States (Northern California)	Onshore	GIS-based Weighted Overlay (Author-Defined)	N	Y	N	N	N	An assessment of potential wind farm locations in the counties surrounding the San Francisco Bay, using a simple set of siting criteria.	One of the first studies of its kind, the weighting scheme applied to the siting criteria is simplistic, relying on the authors' subjective judgment (without any sort of pairwise comparison). Non-physical siting criteria are based on author opinion rather than a downloaded dataset.	N	N/A	N/A	N/A	N/A	N/A	N/A	Y	Raster	Evaluation (Magnitude)	>40°; unspecified logic	USGS National Elevation Dataset, DEM	Physical	N/A	N	N/A	N/A	N/A	N/A	N/A	N/A	N	N/A	N/A	N/A	N/A	N/A	N/A	N	N/A	N/A	N/A	N/A	N/A	N/A	N	N/A
Rouyendegh et al. (2018)	Snowballing, from Rediske et al. (2021)	2018	Turkey	Onshore	Non-GIS-based Multi-Criteria Decision Analysis (TOPSIS)	Y	N	N	N	Y	Comparison of four potential wind farm locations.	This modeling approach was explicitly non-spatial and categorical. Factor rankings were obtained from three interviewed experts.	Y	Unspecified	Unspecified	N/A	Expert opinion.	Wind Potential	N/A	Y	Unspecified	Unspecified	N/A	Expert opinion.	Wind Potential	N/A	N	N/A	N/A	N/A	N/A	N/A	N/A	Y	Unspecified	Unspecified	N/A	Expert opinion.	Location	Unspecified beyond "water resource"	N	N/A	N/A	N/A	N/A	N/A	N/A	N	N/A
Sabil et al. (2020)	Web of Science Article Search	2020	Indonesia (Gunung Kidul)	Onshore	GIS-based Weighted Overlay (Author-Defined)	N	Y	N	N	N	Wind farm site suitability is assessed in the Gunung Kidul region of Java, Indonesia, using a fairly simple weighted overlay technique to combine decision criteria.	Physical factors are not used as proxies for non-physical properties like cost or social acceptance. The technique for arriving at the criteria weights is not specified beyond constructing a "suitability comparison matrix". Data sources are disclosed.	Y	Raster	Evaluation (Magnitude, Ordinal)	>200 meters; unspecified logic	Badan Informasi Geospasial (BIG), Digital Elevation Model	Not Classified	N/A	Y	Raster	Evaluation (Magnitude, Ordinal)	>15%; unspecified logic	Badan Informasi Geospasial (BIG), Digital Elevation Model	Not Classified	N/A	N	N/A	N/A	N/A	N/A	N/A	N/A	N	N/A	N/A	N/A	N/A	N/A	N/A	N	N/A	N/A	N/A	N/A	N/A	N/A	N	N/A
Sánchez-Lozano et al. (2014)	Snowballing, from Shao et al. (2020)	2014	Spain (Murcia)	Onshore	GIS-based Multi-Criteria Decision Analysis (Lexicographic and ELECTRE-III)	Y	N	N	Y	Y	Two different methods are used to assign importance of siting factors relevant to wind farm siting decisions in the Murcia region of Spain.	Lexicography assigns importance (weights) of siting factors based on expert opinion, whereas ELECTRE-TRI does so based on comparisons between factor data. Dataset sources are not disclosed, and factors are not classified. Some factors are used for both restriction and evaluation.	N	N/A	N/A	N/A	N/A	N/A	N/A	Y	Unspecified	Evaluation (Magnitude)	N/A	Unspecified	Not Classified	N/A	N	N/A	N/A	N/A	N/A	N/A	N/A	Y	Unspecified	Constraint	Prohibited in water bodies; enforced by legislation.	Unspecified	Not Classified	"Watercourses and streams".	N	N/A	N/A	N/A	N/A	N/A	N/A	N	N/A
Sánchez-Lozano et al. (2016)	Snowballing, from Shao et al. (2020)	2016	Spain (Murcia)	Onshore	GIS-based Multi-Criteria Decision Analysis (Fuzzy AHP/TOPSIS)	Y	N	Y	N	Y	There is a specific interest in representing qualitative siting criteria in this study of wind farm site suitability, conducted in Southeastern Spain.	Qualitative criteria are incorporated through the linguistic description of the importance of siting factors by experts, i.e., the FAHP and FTOPSIS part. Datasets for siting factors are disclosed though factors are not classified. Siting factors are used for both restriction and evaluation.	N	N/A	N/A	N/A	N/A	N/A	N/A	Y	Unspecified	Evaluation (Magnitude, Ordinal)	N/A	National Geographic Institute of Spain; expert opinion.	Not Classified	Graded from "Very good" to "Very bad".	N	N/A	N/A	N/A	N/A	N/A	N/A	Y	Unspecified	Constraint	Prohibited in water bodies; enforced by legislation.	General Management for the Environment of the Region of Murcia	Not Classified	"Watercourses and streams".	N	N/A	N/A	N/A	N/A	N/A	N/A	N	N/A
Saraswat et al. (2021)	Snowballing, from Rediske et al. (2021)	2021	India	Onshore	GIS-based Multi-Criteria Decision Analysis (Fuzzy AHP)	Y	N	Y	N	Y	Identification of the most and least suitable sites for building wind farms and solar panels in India, based largely on environmental criteria.	AHP was applied to weight secondary datasets (references provided). All factors are magnitude or proximity type.	Y	Raster	Evaluation (Magnitude)	>2000 meters; previous literature	United States Geological Survey GTOPO30 DEM.	Technical	N/A	Y	Raster	Evaluation (Magnitude)	>15°; previous literature	United States Geological Survey GTOPO30 DEM.	Technical	N/A	N	N/A	N/A	N/A	N/A	N/A	N/A	Y	Vector (Polygon Shapefile)	Evaluation (Proximity)	>7kilometers; water resource protection, previous literature	DIVA-GIS Data Download	Socio-Environmental	Includes reservoirs, dams, rivers, and lakes.	N	N/A	N/A	N/A	N/A	N/A	N/A	N	N/A
Shorabeh et al (2021)	Web of Science Article Search	2021	Iran (Eastern Provinces)	Onshore	GIS-based Multi-Criteria Decision Analysis (ANP; Fuzzy Logic)	Y	N	N	N	Y	Assessing the potentials of establishing renewable energy farms in the eastern regions of Iran.	This study do not only access wind potential sites but also, solar, biomass and geothermal.	Y	Raster	Evaluation (Magnitude)	Unspecified	https://earthexplorer.usgs.gov/	Environment	N/A	Y	Raster	Evaluation (Magnitude)	>25°; previous literature	https://wapor.apps.fao.org/	Economic	N/A	N	N/A	N/A	N/A	N/A	N/A	N/A	Y	Vector (Polygon Shapefile)	Constraint	>1000 meters; logic from previous literature	http://www.ncc.org.ir/	Environment	N/A	Y	Vector (Line Shapefile)	Constraint	>1000 meters; previous literature	https://gsi.ir/	N/A	N/A	N	N/A
Sliz-Szkliniarz and Vogt (2011)	Snowballing, from Rediske et al. (2021)	2011	Poland (Kujawsko–Pomorskie Voivodeship)	Onshore	GIS-based Multi-Criteria Decision Analysis (None)	Y	N	N	Y	Y	Assessment of potential for further wind farm installation in this particular region in Poland.	No explicit weighting scheme was used, wind energy generation potential was assessed within non-excluded locations.	Y	Unspecified	Constraint	>2000 meters; unspecified logic	Spatial Planning Office in Kujawsko–Pomorskie Voivodeship	Not Classified	N/A	Y	Unspecified	Constraint	>25°; unspecified logic	Spatial Planning Office in Kujawsko–Pomorskie Voivodeship	Not Classified	N/A	N	N/A	N/A	N/A	N/A	N/A	N/A	Y	Unspecified	Constraint	>250 meters (streams). >200 meters (inland water and flood areas); previous literature	Spatial Planning Office in Kujawsko–Pomorskie Voivodeship	Not Classified	Includes streams, inland water, and flood areas	N	N/A	N/A	N/A	N/A	N/A	N/A	N	N/A
Sotiropoulou and Vavatsikos (2021)	Web of Science Article Search	2021	Greece (East Macedonia and Thrace)	Onshore	GIS-based Multi-Criteria Decision Analysis (PROMETHEE)	Y	N	N	N	Y	A large number of criteria, with both exclusion and evaluation components, are used to assess wint farm site suitability in Northeastern Greece.	Monte Carlo simulations are used to assess the sensitivity of the model's output to changes in criteria weights, rather than soliciting expert opinions for the PROMETHEE pairwise comparisions. Almost all siting factors are distance-based and datasets are disclosed for each.	N	N/A	N/A	N/A	N/A	N/A	N/A	Y	Raster	Evaluation (Magnitude)	>30%, previous literature	OpenTopography DEM	Design Considerations	N/A	N	N/A	N/A	N/A	N/A	N/A	N/A	Y	Raster	Evaluation (Proximity)	>150 meters; minimization of flood damage risk, previous literature	GEODATA.gov.gr	Civil Protection Considerations	Unspecified water bodies.	N	N/A	N/A	N/A	N/A	N/A	N/A	N	N/A
Spyridonidou and Vagiona (2020)	Web of Science Article Search	2020	Greece	Offshore	GIS-based Multi-Criteria Decision Analysis (AHP; TOPSIS)	Y	N	N	Y	Y	Siting criteria are used to find eligible sites for offshore wind farm development at the macro scale, following which specific sites are microsited and ranked based on their economic viability.	13 physical criteria are used to exclude potential offshore wind farm sites, some of which are used to represent social and economic factors (e.g., distance to residential areas, wind speed). AHP and TOPSIS are used to weight criteria and rank candidate sites. Datasets are disclosed.	N	N/A	N/A	N/A	N/A	N/A	N/A	N	N/A	N/A	N/A	N/A	N/A	N/A	Y	Unspecified	Constraint	>50 meters; cost of installing fixed-bottom turbines in deeper water, previous literature	Hellenic Navy Hydrographic Service	Economic/Technical	N/A	N	N/A	N/A	N/A	N/A	N/A	N/A	Y	Unspecified	Constraint	Zone III (0.36g); destructive earthquake potential is too high.	Maps from the Technical Chamber of Greece	Protective/Restrictive	"Seismic hazard zones"	N	N/A
Spyridonidou et al. (2021)	Web of Science Article Search	2021	Israel	Onshore	GIS-based Multi-Criteria Decision Analysis (AHP; TOPSIS)	N	Y	N	Y	Y	Analysis of potential sites for solar and wind farm siting in Israel, based on multiple siting criteria and by combining two different criteria weighting methods, AHP and TOPSIS.	Local and expert opinions sought through questionnaires, used to weight siting criteria and to thus decide which should be scaled (rather than simply being restrictions). Data links are provided and logic for each factor is given in the Appendix.	Y	Raster	Constraint	>2000 meters; proximity to high-altitude flora and fauna, too far from road/grid networks.	Japan Aerospace Exploration Agency - Digital Surface Model	Technical/Environmental	N/A	Y	Raster	Evaluation (Magnitude)	>20%; keeps installation costs lower if built on flatter land.	Japan Aerospace Exploration Agency - Digital Surface Model	Economic/Technical	N/A	N	N/A	N/A	N/A	N/A	N/A	N/A	Y	Vector (Polygon Shapefile)	Constraint	>100 meters; unspecified logic	ArcGIS Pro Basemap; Geofabrik Download Server - Israel and Palestine	Environmental/Social	Rivers, Canals, and Streams	N	N/A	N/A	N/A	N/A	N/A	N/A	N	N/A
Taoufik and Fekri (2021)	Web of Science Article Search	2021	Morocco	Offshore	GIS - Multi-Criteria Decision Analysis; Fuzzy AHP, WLC	Y	N	N	Y	Y	A broad collection of physical factors is used to assess offshore wind farm site suitability in Morocco.	Secondary datasets have been sourced for each siting factor, which have been weighted using a Fuzzy AHP approach that seeks the opinions of experts. All of the siting factors are physical and some are unique, e.g. distance to submarine cables and blue flag beaches.	N	N/A	N/A	N/A	N/A	N/A	N/A	N	N/A	N/A	N/A	N/A	N/A	N/A	Y	Raster	Evaluation (Magnitude)	>1000 meters; technical and cost limitations.	GEBCO_2020 Grid	Technical	N/A	N	N/A	N/A	N/A	N/A	N/A	N/A	N	N/A	N/A	N/A	N/A	N/A	N/A	N	N/A
Tegou et al. (2010)	Web of Science Article Search	2010	Greece (Lesvos)	Onshore	GIS-based Multi-Criteria Decision Analysis (Fuzzy AHP)	N	N	N	Y	N	Physical factors are implemented as restriction and evaluation criteria to assess wind farm site suitability on the island of Lesvos in Greece.	The application of AHP is more simplistic, a simple request for expert opinions that is used to inform the hierarchy that establishes the criteria weights. Non-physical factors are represented by physical data (e.g. social by distance to archaeological sites). Not all datasets are disclosed.	N	N/A	N/A	N/A	N/A	N/A	N/A	Y	Raster	Evaluation (Magnitude)	>30%; wind farms on neighboring Greek islands (Crete).	Laboratory of Natural Disasters, Digital Elevation Model	Technical	N/A	N	N/A	N/A	N/A	N/A	N/A	N/A	N	N/A	N/A	N/A	N/A	N/A	N/A	N	N/A	N/A	N/A	N/A	N/A	N/A	N	N/A
Tekin et al (2021)	Web of Science Article Search	2021	Turkey (South-Central)	Onshore	Maximum Entropy Model and GIS	Y	N	N	N	Y	Identification of of potential best renewable energy site alternatives in the eastern mediterranean region in Turkey.	This study also identify potential sites for developing solar energy using a wide range of environmental, social and technical criteria.	Y	Raster	Evaluation (Magnitude)	Unspecified	ASTER DEM	Topographical	N/A	Y	Raster	Evaluation (Magnitude)	Unspecified	ASTER DEM	Topographical	N/A	N	N/A	N/A	N/A	N/A	N/A	N/A	Y	Vector (Polygon Shapefile)	Constraint	Unspecified	CORINE 2018 Data from the European Environment Agency (EEA)	Constraints	N/A	N	N/A	N/A	N/A	N/A	N/A	N/A	N	N/A
Tercan (2021)	Web of Science Article Search	2021	Turkey (Balikesir Province)	Onshore	GIS-based Multi-Criteria Decision Analysis (BWM)	Y	N	Y	N	Y	A collection of restriction and evaluation criteria are used to identify suitable places for wind farm development in Turkey's Balikesir Province.	Siting factors are not explicitly classified, though datasets are disclosed for each of them. The BWM is used to produce criteria weights for each factor by pairwise comparison. Assessment is based entirely on phyiscal factors.	N	N/A	N/A	N/A	N/A	N/A	N/A	Y	Raster	Evaluation (Magnitude)	>25%; Latinopoulos and Kechagia (2015)	ASTER Global Digital Elevation Model	Not Classified	N/A	N	N/A	N/A	N/A	N/A	N/A	N/A	Y	Unspecified	Constraint	>150 meters; author and expert opinion.	CORINE Land Cover 2018 Raster Data	Not Classified	Dams and ponds. Part of broader "Land Cover/Use" factor.	Y	Unspecified	Constraint	>500 meters; author and expert opinion.	Unspecified	Not Classified	N/A	Y	Unspecified
Tercan et al. (2020)	Web of Science Article Search	2020	Aegean Sea	Offshore	GIS-based Multi-Criteria Decision Analysis (Fuzzy AHP)	Y	N	Y	N	Y	Assessment of offshore wind farm site suitability off the coast of Greece and Turkey, based on a small collection of physical siting factors.	Physical factors are used to infer non-physical ones, e.g., distance from shorelines as a proxy for project cost (cable length, maintenance, construction). Fuzzy AHP was used to weight siting criteria based on expert opinions. Dataset sources for siting criteria are given.	N	N/A	N/A	N/A	N/A	N/A	N/A	N	N/A	N/A	N/A	N/A	N/A	N/A	Y	Vector (Polygon Shapefile)	Evaluation (Magnitude)	>70 meters; too deep for fixed-bottom wind turbines.	Department of Navigation, Hydrography, and Oceanography (Turkey); The Hellenic Nave Hydrographic Service (Greece).	Not Classified	N/A	N	N/A	N/A	N/A	N/A	N/A	N/A	N	N/A	N/A	N/A	N/A	N/A	N/A	N	N/A
Toklu and Uygun (2018)	Snowballing, from Rediske et al. (2021)	2018	Unspecified (Model Framework)	Onshore	Non-GIS-based Multi-Criteria Decision Analysis (Fuzzy AHP)	N	Y	N	N	Y	Presenting a framework for a simple wind farm siting model that ranks siting factors by their importance using AHP.	Modeling approach is explicitly non-spatial, and lays out a hypothetical framework for assessing wind farm site suitability.	N	N/A	N/A	N/A	N/A	N/A	N/A	N	N/A	N/A	N/A	N/A	N/A	N/A	N	N/A	N/A	N/A	N/A	N/A	N/A	N	N/A	N/A	N/A	N/A	N/A	N/A	N	N/A	N/A	N/A	N/A	N/A	N/A	N	N/A
Vasileiou et al. (2017)	Web of Science Article Search	2017	Greece (Offshore)	Offshore	GIS-based Multi-Criteria Decision Analysis (AHP)	Y	N	N	Y	Y	The water bodies surrounding Greece (Aegean, Ionian, Mediterranean) are evaluated for their suitability for housing an offshore wind/wave hybrid power project.	AHP is used to weight the siting factors, based on the opinions of the authors and previous relevant literature (multiple weighting perturbations are also tested to address subjectivity). Data sources are disclosed, and physical factors represent non-physical ideas (shipping density is classed as socio-political).	N	N/A	N/A	N/A	N/A	N/A	N/A	N	N/A	N/A	N/A	N/A	N/A	N/A	Y	Unspecified	Evaluation (Magnitude)	>500 meters; design complications and previous literature	Aristotle University of Thessaloniki's Department of Spatial Planning and Development	Economic	N/A	N	N/A	N/A	N/A	N/A	N/A	N/A	N	N/A	N/A	N/A	N/A	N/A	N/A	N	N/A
Vavatsikos et al. (2019)	Web of Science Article Search	2019	Greece (Thrace)	Onshore	GIS-based Multi-Criteria Decision Analysis (AHP; Monte Carlo)	N	Y	N	N	N	Both physical and non-physical siting factors are used to assess wind farm site suitability in Northeastern Greece.	AHP is used to weight the siting factors based on expert opinions, and a Monte Carlo method is used to perturb the assigned weights, as opposed to incorporating fuzzy logic Datasets are not disclosed for these factors, nor is logic for restriction distances.	N	N/A	N/A	N/A	N/A	N/A	N/A	Y	Unspecified	Evaluation (Magnitude)	>30; unspecified unit or logic	Unspecified.	Design Considerations	Combined with "Wind Velocity" and "Sandy Areas" under "Morphology".	N	N/A	N/A	N/A	N/A	N/A	N/A	Y	Unspecified	Evaluation (Proximity)	>150 meters and >5000 meters; unspecified logic	Unspecified	Design Considerations	Lakes and rivers, combined under "Floodplain Risk".	N	N/A	N/A	N/A	N/A	N/A	N/A	N	N/A
Villacreses et al. (2017)	Web of Science Article Search	2017	Ecuador	Onshore	GIS-based Multi-Criteria Decision Analysis (AHP; TOPSIS; VIKOR; OCRA; OWA)	Y	N	N	N	Y	Determining whether suitable wind farm sites in Ecuador change depending on the criteria weighting scheme enlisted.	Siting factors are used to set restriction distances, and are also rasterized to assess suitability based on proximity and magnitude.	N	N/A	N/A	N/A	N/A	N/A	N/A	Y	Raster	Evaluation (Magnitude)	>15%; previous literature	Ecuador Ministry of Electricity and Renewable Energy	Relief	N/A	N	N/A	N/A	N/A	N/A	N/A	N/A	Y	Raster	Constraint	Prohibited within flood areas. >4000 meters (mangrove swamps); previous literature	Ecuador's National Institute of Meteorology and Hydrology/Ministry of Environment	Environmental	Flood areas and mangrove swamps.	N	N/A	N/A	N/A	N/A	N/A	N/A	Y	Raster
Vinhoza and Schaeffer (2021)	Web of Science Article Search	2021	Brazil	Offshore	GIS - Multi-Criteria Decision Analysis; AHP	Y	N	N	N	Y	The economic attractiveness of potential offshore wind farm sites in Brazil is evaluated, with the intent of finding the 10 most attractive sites.	The model analyzes technical, socio-environmental, and then economic suitability subsequently, rather than all at once. Ranked opinions by experts are applied to downloaded datasets, and the dataset sources are disclosed.	N	N/A	N/A	N/A	N/A	N/A	N/A	N	N/A	N/A	N/A	N/A	N/A	N/A	Y	Unspecified	Evaluation (Magnitude)	>1000 meters; logistics and foundations become too expensive.	Brazil's Geological Survey	Technical Constraint; Economic Factor	N/A	N	N/A	N/A	N/A	N/A	N/A	N/A	N	N/A	N/A	N/A	N/A	N/A	N/A	N	N/A
Wang et al. (2018)	Snowballing, from Rediske et al. (2021)	2018	Vietnam	Onshore	Non-GIS-based Multi-Criteria Decision Analysis (AHP; TOPSIS)	Y	N	Y	N	N	Suitability for wind farm construction is assessed in seven locations across Vietnam, with AHP and TOPSIS subsequently used to rank site preference.	Rather than downloading secondary data, siting criteria are selected and quantified based on interviews and previous literature, hence use of AHP and TOPSIS.	N	N/A	N/A	N/A	N/A	N/A	N/A	N	N/A	N/A	N/A	N/A	N/A	N/A	N	N/A	N/A	N/A	N/A	N/A	N/A	N	N/A	N/A	N/A	N/A	N/A	N/A	N	N/A	N/A	N/A	N/A	N/A	N/A	N	N/A
Watson and Hudson (2015)	Web of Science Article Search	2015	United Kingdom (Southern England)	Onshore	GIS-based Multi-Criteria Decision Analysis (AHP)	Y	N	N	N	Y	Determining the most suitable locations for constructing wind farms and solar farms across South-Central England. Expert opinions were enlisted to weight the factor variables.	Weights were applied to downloaded datasets, rather than ranked opinions. Infrastructural factors are used to infer economic ones. Dataset download links have been provided in the paper's appendix.	N	N/A	N/A	N/A	N/A	N/A	N/A	Y	Raster	Constraint	>10%; previous literature	CGIAR CSI - Digital Elevation Database	Not Classified	N/A	N	N/A	N/A	N/A	N/A	N/A	N/A	N	N/A	N/A	N/A	N/A	N/A	N/A	N	N/A	N/A	N/A	N/A	N/A	N/A	N	N/A
Wu et al. (2013)	Snowballing, from Rediske et al. (2021)	2013	China	Onshore	Ideal Matter-Element Model	Y	N	N	N	Y	Three potential sites in China are compared for the construction of a potential wind-solar hybrid power project.	Similar to the TOPSIS method, the intent of this model is to rank site options based on their performance according to a selection of siting criteria, drawing on expert opinions.	N	N/A	N/A	N/A	N/A	N/A	N/A	N	N/A	N/A	N/A	N/A	N/A	N/A	N	N/A	N/A	N/A	N/A	N/A	N/A	N	N/A	N/A	N/A	N/A	N/A	N/A	N	N/A	N/A	N/A	N/A	N/A	N/A	N	N/A
Wu et al. (2014)	Snowballing, from Shao et al. (2020)	2014	China (Northwest)	Onshore	Non-GIS-based Multi-Criteria Decision Analysis (Intuitionistic Fuzzy Logic)	Y	N	Y	N	Y	Candidate sites for a 200 MW wind farm in Northwest China are evaluated based on expert opinions regarding various siting criteria.	The results are presented non-spatially, as is common with studies that rely on expert opinion only. Intuitionistic fuzzy logic accounts for subjectivity in expert opinion, particularly when given vague information about each siting criterion. This is an alternative to AHP or equivalent.	Y	Unspecified	Unspecified	N/A	Expert Opinion	Quality - Energy group	"Influence of selected height installation".	N	N/A	N/A	N/A	N/A	N/A	N/A	N	N/A	N/A	N/A	N/A	N/A	N/A	N	N/A	N/A	N/A	N/A	N/A	N/A	N	N/A	N/A	N/A	N/A	N/A	N/A	N	N/A
Wu et al. (2016)	Snowballing, from Rediske et al. (2021)	2016	China (Shandong Province)	Offshore	Non-GIS-based Multi-Criteria Decision Analysis (ELECTRE-III)	Y	N	N	N	Y	Potential sites for offshore wind farms off the coast of China's Shandong Province are evaluated using a broad range of siting criteria, intent on improving existing MCDA approaches.	The article does not present its results spatially, instead entirely using tables. Except for the wind resource criteria, all factors are expressed as ranked scores, with all factors subsequently weighted by importance by experts.	N	N/A	N/A	N/A	N/A	N/A	N/A	N	N/A	N/A	N/A	N/A	N/A	N/A	Y	Unspecified	Unspecified	N/A	Expert Opinion.	Construction and Maintenance Conditions	Grouped with distance to shore.	N	N/A	N/A	N/A	N/A	N/A	N/A	N	N/A	N/A	N/A	N/A	N/A	N/A	Y	Unspecified
Wu et al (2018)	Snowballing, from Shao et al. (2020)	2018	China (East China Sea)	Offshore	Non-GIS-based Multi-Criteria Decision Analysis (Fuzzy Logic; AHP)	Y	N	N	N	Y	Site selection of offshore wind farm by comprehensive application or consideration of feasible installation (cost and production) and marine safety.	The applied approach is to establish a three-layer decision making framework after identifying th influencing factors from previous literature and obtain the weights by AHP.	N	N/A	N/A	N/A	N/A	N/A	N/A	N	N/A	N/A	N/A	N/A	N/A	N/A	Y	Unspecified	Evaluation (Magnitude)	2.5-17.5 meters (shallow); previous literature	National Energy Administration and National Bureau of Oceanography	Water depth	N/A	Y	Unspecified	N/A	0-20 kilometers; unspecified logic	Chinese Government Policy	N/A	Distance from the shore	N	N/A	N/A	N/A	N/A	N/A	N/A	N	N/A
Wu et al. (2019)	Snowballing, from Rediske et al. (2021)	2019	China (East China Coast)	Offshore	Non-GIS-based Multi-Criteria Decision Analysis (TODIM)	Y	N	Y	N	Y	Determining the most suitable location for a wind-PV-seawater pumped storage power plant, based on vaious siting factors.	Many of the siting factors are relevant specifically to solar and hydropower. Economic and social factors are represented in this model.	N	N/A	N/A	N/A	N/A	N/A	N/A	N	N/A	N/A	N/A	N/A	N/A	N/A	N	N/A	N/A	N/A	N/A	N/A	N/A	N	N/A	N/A	N/A	N/A	N/A	N/A	N	N/A	N/A	N/A	N/A	N/A	N/A	N	N/A
Wu et al. (2020)	Snowballing, from Rediske et al. (2021)	2020	China	Offshore	Non-GIS-based Multi-Criteria Decision Analysis (ANP-PROMETHEE)	Y	N	N	Y	N	Developing a model framework that can assess offshore wind farm site suitability without a specific spatial context, based on multiple decision criteria.	China is used as a case study for the model framework. ANP is similar to AHP, and is used to assign weights to the siting criteria based on expert opinions.	N	N/A	N/A	N/A	N/A	N/A	N/A	N	N/A	N/A	N/A	N/A	N/A	N/A	Y	Unspecified	Evaluation (Magnitude)	N/A	N/A, modeling framework.	Construction	N/A	N	N/A	N/A	N/A	N/A	N/A	N/A	N	N/A	N/A	N/A	N/A	N/A	N/A	Y	Unspecified
Wu et al (2021)	Web of Science Article Search	2021	China	Onshore	GIS-based Multi-Criteria Decision Analysis (Fuzzy Entropy; TODIM)	Y	N	N	N	Y	Application of a two-stage location decision making framework to study the site selection of distributed wind power project in China.	This study also involves the site selection of hydrogen storage. the fuzzy entropy method was the main strategy to calculate the weight of eveluation criteria.	Y	Vector	Evaluation (Magnitude)	>1500 meters; unspecified logic	N/A	Not Classified	N/A	Y	Vector (Shapefile)	Evaluation (Magnitude)	>2%; unspecified logic	Unspecified	Not Classified	N/A	N	N/A	N/A	N/A	N/A	N/A	N/A	Y	Vector (Shapefile)	N/A	500 meters - 3000 meters; unspecified logic	Unspecified	Economic	N/A	N	N/A	N/A	N/A	N/A	N/A	N/A	N	N/A
Xing and Wang (2021)	Web of Science Article Search	2021	China (Eastern Coastal Provinces)	Onshore	GIS-based Multi-Criteria Decision Analysis (Fuzzy AHP)	Y	N	N	N	Y	The largest and most suitable areas for onshore wind farm development are identified across China's eastern provinces.	Unlike many other studies reviewed here from China, this one explicitly cites the data sources for each factor. The factors are weighted using AHP, with the subjecitvity of its pairwise comparison reduced using fuzzy logic Factors are not explicitly classified but file types are detailed.	N	N/A	N/A	N/A	N/A	N/A	N/A	Y	Raster	Evaluation (Magnitude)	>15°; previous literature	Resource and Environment Data Cloud Platform, DEM	Not Classified	N/A	N	N/A	N/A	N/A	N/A	N/A	N/A	Y	Raster	Constraint	Prohibited over water bodies.	Resource and Environment Data Cloud Platform	Not Classified	Includes lakes and rivers.	N	N/A	N/A	N/A	N/A	N/A	N/A	N	N/A
Xu et al. (2020)	Web of Science Article Search	2020	China (Wafangdian)	Onshore	GIS-based Multi-Criteria Decision Analysis (AHP; VIKOR)	Y	N	N	Y	Y	A small region of Northeast China was assessed for its potential for onshore wind farm siting.	This study applied two different criteria weighting methods, AHP and VIKOR. With the exception of wind speed, siting criteria were ranked for their relative importance, rather than being informed by secondary data downloads.	N	N/A	N/A	N/A	N/A	N/A	N/A	Y	Raster	Evaluation (Magnitude)	>15°; previous literature	Unspecified Digital Elevation Model	Terrain	N/A	N	N/A	N/A	N/A	N/A	N/A	N/A	N	N/A	N/A	N/A	N/A	N/A	N/A	N	N/A	N/A	N/A	N/A	N/A	N/A	N	N/A
Zahid et al. (2021)	Web of Science Article Search	2021	Pakistan (Gwadar)	Onshore	GIS-based Multi-Criteria Decision Analysis (AHP)	N	Y	N	N	N	A decision support tool in the form of a GIS-MCDA model is developed to inform wind farm siting decisions in South Pakistan.	Their use of AHP didn't draw on external expert opinions, instead those of the researchers. Factors were not classed as social, economic, environmental, etc, but dataset sources are disclosed (without URLs though). Focused on physical siting factors.	N	N/A	N/A	N/A	N/A	N/A	N/A	N	N/A	N/A	N/A	N/A	N/A	N/A	N	N/A	N/A	N/A	N/A	N/A	N/A	N	N/A	N/A	N/A	N/A	N/A	N/A	N	N/A	N/A	N/A	N/A	N/A	N/A	N	N/A
Zalhaf et al. (2021)	Web of Science Article Search	2021	Sudan	Onshore	GIS-based Multi-Criteria Decision Analysis (Fuzzy AHP)	Y	N	Y	N	Y	Wind farm site suitability with a fairly small list of environmental factors is assessed for Sudan.	Factors are not explicitly classified, though dataset sources are disclosed. Fuzzy AHP is enlist to account for biases in how different experts weight importance of the eight siting criteria. Lightning strike rate is included specifically, for being a rarely considered factor.	Y	Raster	Evaluation (Magnitude)	>1250 meters; minimizes cost and difficulty of installation and maintenance.	NASA EarthData	Not Classified	N/A	Y	Raster	Evaluation (Magnitude)	>15%; minimizes cost and difficulty of installation and maintenance.	NASA EarthData	Not Classified	N/A	N	N/A	N/A	N/A	N/A	N/A	N/A	N	N/A	N/A	N/A	N/A	N/A	N/A	N	N/A	N/A	N/A	N/A	N/A	N/A	N	N/A
Zhang et al. (2018)	Snowballing, from Shao et al. (2020)	2018	China (Shandong Province)	Offshore	Picture Fuzzy Set	Y	N	N	N	N	The framework or the Picture Fuzzy Set (PFS) for making decisiosn for wind farm siting decisions is proposed, using China's Shandong Province as a case study.	PFS is functionally similar to TOPSIS, but does not require degrees of importance (weights) to be assigned to each siting criterion. Criteria are selected based on previous literature, and candidate sites are ranked based on expert opinions. No secondary datasets used, and no factor categorization included.	N	N/A	N/A	N/A	N/A	N/A	N/A	N	N/A	N/A	N/A	N/A	N/A	N/A	N	N/A	N/A	N/A	N/A	N/A	N/A	N	N/A	N/A	N/A	N/A	N/A	N/A	N	N/A	N/A	N/A	N/A	N/A	N/A	N	N/A
Zheng et al. (2019)	Snowballing, from Rediske et al. (2021)	2019	New Zealand	Offshore	GIS-based Multi-Criteria Decision Analysis (Author-Defined)	N	Y	N	N	N	Identification of optimal locations for siting offshore wind farms in waters surrounding New Zealand, using environmental factors.	Ocean depth and distance to coastline are used as proxies for economic factors, despite being environmental. The Delphi method is used to rank importance of siting factors; future use of AHP is cited as a possibility.	N	N/A	N/A	N/A	N/A	N/A	N/A	N	N/A	N/A	N/A	N/A	N/A	N/A	Y	Vector (Polygon Shapefile)	Evaluation (Magnitude)	>500 meters recommended; wind energy company requirements.	Global Self-Consistent, Hierarchical, High-resolution Shoreline Geography Database (GSHHG)	Economic	N/A	N	N/A	N/A	N/A	N/A	N/A	N/A	N	N/A	N/A	N/A	N/A	N/A	N/A	N	N/A
[truncated: 222 more columns]
